# Supplementary material for: KSHV transactivator-derived small peptide traps coactivators to attenuate MYC and inhibits leukemia and lymphoma cell growth
Source: Commun Biol. 2021 Dec 2;4:1330. doi: 10.1038/s42003-021-02853-0 (PMC8639922; doi:10.1038/s42003-021-02853-0)
Supplement: Supplementary file 4 — Supplementary Data 1 [file 42003_2021_2853_MOESM4_ESM.xlsx]

## Sheet: Samples Report for Izumiya Comb
#	Visible?	Starred?	Identified Proteins (2653/2718)	Accession Number	Alternate ID	Molecular Weight	Protein Grouping Ambiguity	Taxonomy	Pool IgG R1	Pool IgG R2	IgG Ave.	No Reactivation RNA Pol II Replication 1	No Reactivation RNA Pol II Replication 2	No Reactivation Ave.	TPA Dox Induced RNA Pol II Replication 1	TPA Dox induced RNA Pol II Replication 2	TPA DOX Ave.	RNA polII Dox vs NoDox Induced interaction	ORF50 non-reactivated Replication 1	ORF50 non-induced Replication 2	Non induced Ave.	ORF50 dox-reactivated Replication 1	ORF50 dox-reactivated Replication 2	Induced Ave. 50	IgG/InducedAve.	Dox/NoDOx
50.1	TRUE	Empty	Nuclear receptor coactivator 2 OS=Homo sapiens GN=NCOA2 PE=1 SV=2	tr|E7EWM1|E7EWM1_HUMAN		103 kDa	TRUE	unknown	0	0	0	0	0	0	8	9	8.5	#DIV/0!	0	0	0	7	6	6.5	0	#DIV/0!
167	TRUE	Empty	SWI/SNF-related matrix-associated actin-dependent regulator of chromatin subfamily B member 1 OS=Homo sapiens GN=SMARCB1 PE=1 SV=2	sp|Q12824|SNF5_HUMAN		44 kDa		unknown	0	0	0	0	0	0	5	5	5	#DIV/0!	0	0	0	12	6	9	0	#DIV/0!
223.1	TRUE	Empty	AT-rich interactive domain-containing protein 1A OS=Homo sapiens GN=ARID1A PE=1 SV=3	sp|O14497|ARI1A_HUMAN		242 kDa	TRUE	unknown	0	0	0	3	4	3.5	23	26	24.5	7	0	1	0.5	35	24	29.5	0	59
158.1	TRUE	Empty	Nuclear receptor coactivator 2 OS=Homo sapiens GN=NCOA2 PE=1 SV=2	sp|Q15596|NCOA2_HUMAN		159 kDa	TRUE	unknown	0	0	0	1	2	1.5	9	10	9.5	6.33333	0	0	0	7	7	7	0	#DIV/0!
26.1	TRUE	Empty	RRP12-like protein OS=Homo sapiens GN=RRP12 PE=1 SV=2	sp|Q5JTH9|RRP12_HUMAN		144 kDa		unknown	0	0	0	4	2	3	19	15	17	5.66667	1	3	2	8	9	8.5	0	4.25
465.1	TRUE	Empty	Zinc finger protein ubi-d4 OS=Homo sapiens GN=DPF2 PE=1 SV=2	sp|Q92785|REQU_HUMAN (+1)		44 kDa		unknown	0	0	0	2	1	1.5	8	7	7.5	5	0	0	0	7	9	8	0	#DIV/0!
49.2	TRUE	Empty	SWI/SNF-related matrix-associated actin-dependent regulator of chromatin subfamily E member 1 OS=Homo sapiens GN=SMARCE1 PE=1 SV=2	sp|Q969G3|SMCE1_HUMAN (+1)		47 kDa	TRUE	unknown	1	0	0.5	4	6	5	18	20	19	3.8	4	5	4.5	26	18	22	0.0227273	4.88889
23.1	TRUE	Empty	SWI/SNF complex subunit SMARCC2 OS=Homo sapiens GN=SMARCC2 PE=1 SV=1	sp|Q8TAQ2|SMRC2_HUMAN		133 kDa	TRUE	unknown	0	0	0	12	10	11	35	43	39	3.54545	5	6	5.5	56	43	49.5	0	9
338	TRUE	Empty	SMARCD2 protein OS=Homo sapiens GN=SMARCD2 PE=1 SV=1	tr|B9EGA3|B9EGA3_HUMAN		56 kDa	TRUE	unknown	0	0	0	6	7	6.5	20	23	21.5	3.30769	2	3	2.5	40	33	36.5	0	14.6
23.2	TRUE	Empty	SWI/SNF-related matrix-associated actin-dependent regulator of chromatin subfamily D member 2 OS=Homo sapiens GN=SMARCD2 PE=1 SV=1	tr|J3KMX2|J3KMX2_HUMAN		52 kDa	TRUE	unknown	0	0	0	6	7	6.5	20	23	21.5	3.30769	2	3	2.5	40	33	36.5	0	14.6
223.2	TRUE	Empty	SWI/SNF complex subunit SMARCC1 OS=Homo sapiens GN=SMARCC1 PE=1 SV=3	sp|Q92922|SMRC1_HUMAN		123 kDa	TRUE	unknown	1	0	0.5	11	10	10.5	27	31	29	2.7619	6	7	6.5	64	57	60.5	0.00826446	9.30769
25	TRUE	Empty	Transcription activator BRG1 OS=Homo sapiens GN=SMARCA4 PE=1 SV=1	tr|A0A0A0MT49|A0A0A0MT49_HUMAN		189 kDa	TRUE	unknown	1	1	1	24	20	22	40	44	42	1.90909	8	15	11.5	71	63	67	0.0149254	5.82609
83.6	TRUE	Empty	Mediator of RNA polymerase II transcription subunit 14 OS=Homo sapiens GN=MED14 PE=1 SV=2	sp|O60244|MED14_HUMAN		161 kDa		unknown	0	0	0	11	10	10.5	19	21	20	1.90476	0	0	0	6	5	5.5	0	#DIV/0!
7	TRUE	Empty	SMARCA4 isoform 2 OS=Homo sapiens GN=SMARCA4 PE=1 SV=1	tr|Q9HBD4|Q9HBD4_HUMAN		188 kDa	TRUE	unknown	0	0	0	25	22	23.5	43	46	44.5	1.89362	8	15	11.5	71	63	67	0	5.82609
228.1	TRUE	Empty	Probable global transcription activator SNF2L2 OS=Homo sapiens GN=SMARCA2 PE=1 SV=2	sp|P51531|SMCA2_HUMAN		181 kDa	TRUE	unknown	0	0	0	8	9	8.5	14	14	14	1.64706	3	7	5	25	20	22.5	0	4.5
475.1	TRUE	Empty	RNA-binding protein 4 OS=Homo sapiens GN=RBM4 PE=1 SV=1	sp|Q9BWF3|RBM4_HUMAN		40 kDa	TRUE	unknown	0	0	0	12	11	11.5	15	19	17	1.47826	1	1	1	5	6	5.5	0	5.5
518	TRUE	Empty	Actin-like protein 6A OS=Homo sapiens GN=ACTL6A PE=1 SV=1	sp|O96019|ACL6A_HUMAN		47 kDa		unknown	0	0	0	12	12	12	17	16	16.5	1.375	0	0	0	20	17	18.5	0	#DIV/0!
53.2	TRUE	Empty	ATP-dependent RNA helicase DDX18 OS=Homo sapiens GN=DDX18 PE=1 SV=2	sp|Q9NVP1|DDX18_HUMAN		75 kDa	TRUE	unknown	3	3	3	11	10	10.5	14	13	13.5	1.28571	7	9	8	18	14	16	0.1875	2
164.3	TRUE	Empty	Nucleolar GTP-binding protein 1 OS=Homo sapiens GN=GTPBP4 PE=1 SV=3	sp|Q9BZE4|NOG1_HUMAN		74 kDa		unknown	0	0	0	4	4	4	6	4	5	1.25	2	2	2	10	15	12.5	0	6.25
403.1	TRUE	Empty	Cleavage stimulation factor subunit 2 OS=Homo sapiens GN=CSTF2 PE=1 SV=1	sp|P33240|CSTF2_HUMAN		61 kDa	TRUE	unknown	0	0	0	14	15	14.5	17	19	18	1.24138	0	0	0	14	6	10	0	#DIV/0!
352	TRUE	Empty	Protein SETSIP OS=Homo sapiens GN=SETSIP PE=1 SV=1	sp|P0DME0|SETLP_HUMAN		35 kDa	TRUE	unknown	0	2	1	5	4	4.5	5	6	5.5	1.22222	2	2	2	5	6	5.5	0.181818	2.75
49.1	TRUE	Empty	Bcl-2-associated transcription factor 1 OS=Homo sapiens GN=BCLAF1 PE=1 SV=2	sp|Q9NYF8|BCLF1_HUMAN		106 kDa	TRUE	unknown	1	0	0.5	38	43	40.5	45	52	48.5	1.19753	4	6	5	12	12	12	0.0416667	2.4
24.4	TRUE	Empty	Bcl-2-associated transcription factor 1 OS=Homo sapiens GN=BCLAF1 PE=1 SV=1	tr|E9PK91|E9PK91_HUMAN		100 kDa	TRUE	unknown	1	0	0.5	39	41	40	44	50	47	1.175	4	6	5	12	11	11.5	0.0434783	2.3
169.1	TRUE	Empty	tRNA-splicing ligase RtcB homolog OS=Homo sapiens GN=RTCB PE=1 SV=1	sp|Q9Y3I0|RTCB_HUMAN		55 kDa		unknown	0	0	0	10	13	11.5	14	13	13.5	1.17391	3	4	3.5	11	11	11	0	3.14286
438.1	TRUE	Empty	Cleavage stimulation factor subunit 2 OS=Homo sapiens GN=CSTF2 PE=1 SV=1	tr|E7EWR4|E7EWR4_HUMAN		63 kDa	TRUE	unknown	0	0	0	14	15	14.5	16	18	17	1.17241	0	0	0	13	6	9.5	0	#DIV/0!
202.1	TRUE	Empty	Mitotic checkpoint protein BUB3 OS=Homo sapiens GN=BUB3 PE=1 SV=1	sp|O43684|BUB3_HUMAN		37 kDa		unknown	1	1	1	15	13	14	14	18	16	1.14286	3	4	3.5	11	7	9	0.111111	2.57143
286	TRUE	Empty	Serrate RNA effector molecule homolog OS=Homo sapiens GN=SRRT PE=1 SV=1	sp|Q9BXP5|SRRT_HUMAN		101 kDa	TRUE	unknown	3	1	2	65	64	64.5	66	81	73.5	1.13953	5	3	4	14	11	12.5	0.16	3.125
59.1	TRUE	Empty	U1 small nuclear ribonucleoprotein A OS=Homo sapiens GN=SNRPA PE=1 SV=3	sp|P09012|SNRPA_HUMAN		31 kDa	TRUE	unknown	1	1	1	15	14	14.5	17	16	16.5	1.13793	3	1	2	6	6	6	0.166667	3
243.1	TRUE	Empty	Interleukin enhancer-binding factor 3 OS=Homo sapiens GN=ILF3 PE=1 SV=3	sp|Q12906|ILF3_HUMAN		95 kDa	TRUE	unknown	3	4	3.5	39	35	37	41	43	42	1.13514	5	13	9	32	25	28.5	0.122807	3.16667
83.4	TRUE	Empty	Probable ATP-dependent RNA helicase DDX47 OS=Homo sapiens GN=DDX47 PE=1 SV=1	sp|Q9H0S4|DDX47_HUMAN		51 kDa		unknown	0	0	0	8	8	8	9	9	9	1.125	1	2	1.5	10	10	10	0	6.66667
164.2	TRUE	Empty	U2 snRNP-associated SURP motif-containing protein OS=Homo sapiens GN=U2SURP PE=1 SV=2	sp|O15042|SR140_HUMAN		118 kDa	TRUE	unknown	2	0	1	41	46	43.5	53	44	48.5	1.11494	3	1	2	12	8	10	0.1	5
119.1	TRUE	Empty	High mobility group protein B2 OS=Homo sapiens GN=HMGB2 PE=1 SV=2	sp|P26583|HMGB2_HUMAN		24 kDa	TRUE	unknown	4	2	3	20	18	19	22	20	21	1.10526	7	6	6.5	17	13	15	0.2	2.30769
420	TRUE	Empty	Nucleolar protein 56 OS=Homo sapiens GN=NOP56 PE=1 SV=4	sp|O00567|NOP56_HUMAN		66 kDa		unknown	1	0	0.5	10	10	10	10	12	11	1.1	2	3	2.5	5	6	5.5	0.0909091	2.2
314.1	TRUE	Empty	UPF0568 protein C14orf166 OS=Homo sapiens GN=C14orf166 PE=1 SV=1	sp|Q9Y224|CN166_HUMAN		28 kDa		unknown	2	1	1.5	9	11	10	10	12	11	1.1	3	2	2.5	10	9	9.5	0.157895	3.8
172.1	TRUE	Empty	Cell cycle and apoptosis regulator protein 2 OS=Homo sapiens GN=CCAR2 PE=1 SV=2	sp|Q8N163|CCAR2_HUMAN		103 kDa	TRUE	unknown	1	1	1	11	10	10.5	11	12	11.5	1.09524	1	2	1.5	6	5	5.5	0.181818	3.66667
49.4	TRUE	Empty	Probable 28S rRNA (cytosine(4447)-C(5))-methyltransferase OS=Homo sapiens GN=NOP2 PE=1 SV=1	tr|A0A087WV73|A0A087WV73_HUMAN		94 kDa	TRUE	unknown	1	0	0.5	6	5	5.5	7	5	6	1.09091	5	7	6	18	10	14	0.0357143	2.33333
254.3	TRUE	Empty	Interferon regulatory factor 2-binding protein-like OS=Homo sapiens GN=IRF2BPL PE=1 SV=1	sp|Q9H1B7|I2BPL_HUMAN		83 kDa		unknown	0	0	0	11	13	12	13	13	13	1.08333	1	1	1	6	5	5.5	0	5.5
220	TRUE	Empty	Cullin-associated NEDD8-dissociated protein 1 (Fragment) OS=Homo sapiens GN=CAND1 PE=4 SV=1	tr|A0A0C4DGH5|A0A0C4DGH5_HUMAN		85 kDa	TRUE	unknown	0	0	0	21	20	20.5	19	25	22	1.07317	4	4	4	11	9	10	0	2.5
482	TRUE	Empty	Pre-mRNA-processing factor 6 OS=Homo sapiens GN=PRPF6 PE=1 SV=1	sp|O94906|PRP6_HUMAN		107 kDa		unknown	0	0	0	32	33	32.5	34	35	34.5	1.06154	1	2	1.5	11	6	8.5	0	5.66667
101	TRUE	Empty	Small ubiquitin-related modifier 2 OS=Homo sapiens GN=SUMO2 PE=1 SV=3	sp|P61956|SUMO2_HUMAN		11 kDa	TRUE	unknown	0	0	0	9	9	9	10	9	9.5	1.05556	6	4	5	11	10	10.5	0	2.1
24.2	TRUE	Empty	Splicing factor 1 OS=Homo sapiens GN=SF1 PE=1 SV=4	sp|Q15637|SF01_HUMAN		68 kDa	TRUE	unknown	2	1	1.5	29	29	29	29	31	30	1.03448	3	2	2.5	16	12	14	0.107143	5.6
318	TRUE	Empty	Replication protein A 70 kDa DNA-binding subunit OS=Homo sapiens GN=RPA1 PE=1 SV=2	sp|P27694|RFA1_HUMAN		68 kDa	TRUE	unknown	0	1	0.5	20	18	19	19	20	19.5	1.02632	1	2	1.5	10	7	8.5	0.0588235	5.66667
154.1	TRUE	Empty	Protein PML OS=Homo sapiens GN=PML PE=1 SV=3	sp|P29590|PML_HUMAN		98 kDa	TRUE	unknown	3	1	2	21	21	21	25	18	21.5	1.02381	6	10	8	26	16	21	0.0952381	2.625
48.1	TRUE	Empty	Transcription intermediary factor 1-beta OS=Homo sapiens GN=TRIM28 PE=1 SV=5	sp|Q13263|TIF1B_HUMAN		89 kDa	TRUE	unknown	12	15	13.5	77	81	79	78	80	79	1	41	45	43	96	80	88	0.153409	2.04651
49.3	TRUE	Empty	Chromodomain-helicase-DNA-binding protein 5 OS=Homo sapiens GN=CHD5 PE=1 SV=1	sp|Q8TDI0|CHD5_HUMAN		223 kDa	TRUE	unknown	0	1	0.5	8	8	8	7	9	8	1	1	0	0.5	6	6	6	0.0833333	12
209	TRUE	Empty	Chromodomain-helicase-DNA-binding protein 3 OS=Homo sapiens GN=CHD3 PE=1 SV=3	sp|Q12873|CHD3_HUMAN		227 kDa	TRUE	unknown	0	0	0	9	10	9.5	9	10	9.5	1	1	0	0.5	6	6	6	0	12
48.3	TRUE	Empty	Uncharacterized protein (Fragment) OS=Homo sapiens PE=4 SV=1	tr|H0YHG0|H0YHG0_HUMAN		59 kDa	TRUE	unknown	0	2	1	11	11	11	12	10	11	1	0	0	0	6	6	6	0.166667	#DIV/0!
468	TRUE	Empty	U4/U6 small nuclear ribonucleoprotein Prp4 OS=Homo sapiens GN=PRPF4 PE=1 SV=2	sp|O43172|PRP4_HUMAN		58 kDa		unknown	0	0	0	19	19	19	19	19	19	1	0	0	0	6	5	5.5	0	#DIV/0!
202.2	TRUE	Empty	Lupus La protein OS=Homo sapiens GN=SSB PE=1 SV=2	sp|P05455|LA_HUMAN		47 kDa		unknown	2	1	1.5	26	30	28	24	31	27.5	0.982143	5	7	6	16	16	16	0.09375	2.66667
61.4	TRUE	Empty	Interferon regulatory factor 4 OS=Homo sapiens GN=IRF4 PE=1 SV=1	sp|Q15306|IRF4_HUMAN		52 kDa		unknown	2	4	3	23	22	22.5	21	23	22	0.977778	6	6	6	21	23	22	0.136364	3.66667
254.2	TRUE	Empty	ATP-dependent RNA helicase DDX42 OS=Homo sapiens GN=DDX42 PE=1 SV=1	tr|A0A0A0MSJ0|A0A0A0MSJ0_HUMAN		78 kDa	TRUE	unknown	0	0	0	26	28	27	25	27	26	0.962963	0	1	0.5	11	7	9	0	18
21.2	TRUE	Empty	U4/U6 small nuclear ribonucleoprotein Prp31 OS=Homo sapiens GN=PRPF31 PE=1 SV=2	sp|Q8WWY3|PRP31_HUMAN		55 kDa		unknown	1	1	1	18	19	18.5	19	16	17.5	0.945946	2	5	3.5	9	7	8	0.125	2.28571
83.2	TRUE	Empty	Chromodomain-helicase-DNA-binding protein 4 OS=Homo sapiens GN=CHD4 PE=4 SV=1	tr|A0A0C4DGG9|A0A0C4DGG9_HUMAN		220 kDa	TRUE	unknown	0	0	0	41	48	44.5	44	40	42	0.94382	2	4	3	32	27	29.5	0	9.83333
96	TRUE	Empty	Chromodomain-helicase-DNA-binding protein 4 OS=Homo sapiens GN=CHD4 PE=1 SV=1	tr|F5GWX5|F5GWX5_HUMAN		217 kDa	TRUE	unknown	0	0	0	41	48	44.5	44	40	42	0.94382	2	4	3	32	27	29.5	0	9.83333
384	TRUE	Empty	U4/U6.U5 tri-snRNP-associated protein 1 OS=Homo sapiens GN=SART1 PE=1 SV=1	sp|O43290|SNUT1_HUMAN		90 kDa	TRUE	unknown	0	1	0.5	35	34	34.5	34	31	32.5	0.942029	0	0	0	5	5	5	0.1	#DIV/0!
164.1	TRUE	Empty	Host cell factor 1 OS=Homo sapiens GN=HCFC1 PE=1 SV=2	tr|A6NEM2|A6NEM2_HUMAN		213 kDa	TRUE	unknown	0	0	0	19	15	17	17	15	16	0.941176	1	2	1.5	7	6	6.5	0	4.33333
128.1	TRUE	Empty	RNA-binding protein 39 OS=Homo sapiens GN=RBM39 PE=1 SV=2	sp|Q14498|RBM39_HUMAN		59 kDa	TRUE	unknown	0	0	0	32	34	33	32	30	31	0.939394	3	2	2.5	10	6	8	0	3.2
531	TRUE	Empty	5'-3' exoribonuclease 2 OS=Homo sapiens GN=XRN2 PE=1 SV=1	sp|Q9H0D6|XRN2_HUMAN		109 kDa		unknown	2	1	1.5	25	23	24	23	22	22.5	0.9375	2	5	3.5	11	8	9.5	0.157895	2.71429
436	TRUE	Empty	Poly(U)-binding-splicing factor PUF60 OS=Homo sapiens GN=PUF60 PE=1 SV=1	sp|Q9UHX1|PUF60_HUMAN		60 kDa	TRUE	unknown	1	1	1	29	32	30.5	29	28	28.5	0.934426	3	4	3.5	8	7	7.5	0.133333	2.14286
418	TRUE	Empty	N-acetyltransferase 10 OS=Homo sapiens GN=NAT10 PE=1 SV=2	sp|Q9H0A0|NAT10_HUMAN		116 kDa	TRUE	unknown	1	0	0.5	8	7	7.5	6	8	7	0.933333	4	4	4	15	16	15.5	0.0322581	3.875
428	TRUE	Empty	DNA topoisomerase 1 OS=Homo sapiens GN=TOP1 PE=1 SV=2	sp|P11387|TOP1_HUMAN		91 kDa	TRUE	unknown	2	0	1	27	32	29.5	23	32	27.5	0.932203	3	6	4.5	10	11	10.5	0.0952381	2.33333
98.1	TRUE	Empty	RNA-binding protein 39 OS=Homo sapiens GN=RBM39 PE=1 SV=1	tr|G3XAC6|G3XAC6_HUMAN		48 kDa	TRUE	unknown	0	0	0	34	35	34.5	32	32	32	0.927536	3	2	2.5	10	6	8	0	3.2
241.1	TRUE	Empty	Heterogeneous nuclear ribonucleoprotein A1 (Fragment) OS=Homo sapiens GN=HNRNPA1 PE=1 SV=1	tr|H0YH80|H0YH80_HUMAN		19 kDa	TRUE	unknown	0	0	0	28	36	32	31	28	29.5	0.921875	0	0	0	19	18	18.5	0	#DIV/0!
42.1	TRUE	Empty	ATP-dependent RNA helicase DDX42 OS=Homo sapiens GN=DDX42 PE=1 SV=1	sp|Q86XP3|DDX42_HUMAN		103 kDa	TRUE	unknown	1	1	1	31	32	31.5	27	31	29	0.920635	1	1	1	13	9	11	0.0909091	11
218	TRUE	Empty	Splicing factor 3B subunit 1 OS=Homo sapiens GN=SF3B1 PE=1 SV=3	sp|O75533|SF3B1_HUMAN		146 kDa	TRUE	unknown	2	2	2	111	107	109	100	100	100	0.917431	9	10	9.5	22	20	21	0.0952381	2.21053
172.2	TRUE	Empty	Alpha/beta hydrolase domain-containing protein 14B OS=Homo sapiens GN=ABHD14B PE=1 SV=1	sp|Q96IU4|ABHEB_HUMAN		22 kDa	TRUE	unknown	0	2	1	6	6	6	5	6	5.5	0.916667	2	4	3	7	6	6.5	0.153846	2.16667
128.2	TRUE	Empty	RuvB-like 1 (Fragment) OS=Homo sapiens GN=RUVBL1 PE=1 SV=1	tr|H7C4G5|H7C4G5_HUMAN		30 kDa	TRUE	unknown	0	0	0	18	17	17.5	16	16	16	0.914286	4	0	2	12	10	11	0	5.5
544	TRUE	Empty	Cell division cycle 5-like protein OS=Homo sapiens GN=CDC5L PE=1 SV=2	sp|Q99459|CDC5L_HUMAN		92 kDa		unknown	0	1	0.5	26	30	28	27	24	25.5	0.910714	0	0	0	9	7	8	0.0625	#DIV/0!
232.1	TRUE	Empty	Parafibromin OS=Homo sapiens GN=CDC73 PE=1 SV=1	sp|Q6P1J9|CDC73_HUMAN		61 kDa		unknown	0	0	0	57	63	60	56	53	54.5	0.908333	1	0	0.5	8	7	7.5	0	15
339.1	TRUE	Empty	Flap endonuclease 1 OS=Homo sapiens GN=FEN1 PE=1 SV=1	sp|P39748|FEN1_HUMAN		43 kDa		unknown	1	2	1.5	18	19	18.5	18	15	16.5	0.891892	3	3	3	16	9	12.5	0.12	4.16667
61.1	TRUE	Empty	Protein BUD31 homolog OS=Homo sapiens GN=BUD31 PE=1 SV=2	sp|P41223|BUD31_HUMAN		17 kDa	TRUE	unknown	0	1	0.5	14	13	13.5	12	12	12	0.888889	2	0	1	6	5	5.5	0.0909091	5.5
68	TRUE	Empty	Double-stranded RNA-specific adenosine deaminase OS=Homo sapiens GN=ADAR PE=1 SV=4	sp|P55265|DSRAD_HUMAN		136 kDa		unknown	2	2	2	22	21	21.5	21	17	19	0.883721	3	5	4	13	14	13.5	0.148148	3.375
176	TRUE	Empty	SNW domain-containing protein 1 OS=Homo sapiens GN=SNW1 PE=1 SV=1	sp|Q13573|SNW1_HUMAN		61 kDa	TRUE	unknown	0	0	0	30	30	30	27	26	26.5	0.883333	2	2	2	6	6	6	0	3
49.7	TRUE	Empty	FACT complex subunit SPT16 OS=Homo sapiens GN=SUPT16H PE=1 SV=1	sp|Q9Y5B9|SP16H_HUMAN		120 kDa	TRUE	unknown	1	0	0.5	39	37	38	29	38	33.5	0.881579	4	4	4	16	15	15.5	0.0322581	3.875
49.5	TRUE	Empty	Histone deacetylase 2 OS=Homo sapiens GN=HDAC2 PE=1 SV=2	sp|Q92769|HDAC2_HUMAN		55 kDa	TRUE	unknown	1	1	1	14	13	13.5	11	12	11.5	0.851852	2	2	2	8	12	10	0.1	5
178.1	TRUE	Empty	DNA repair protein RAD50 OS=Homo sapiens GN=RAD50 PE=1 SV=1	sp|Q92878|RAD50_HUMAN		154 kDa		unknown	0	0	0	18	21	19.5	20	13	16.5	0.846154	2	1	1.5	7	5	6	0	4
299	TRUE	Empty	Gamma-interferon-inducible protein 16 OS=Homo sapiens GN=IFI16 PE=1 SV=3	sp|Q16666|IF16_HUMAN		88 kDa	TRUE	unknown	2	2	2	33	37	35	30	28	29	0.828571	1	1	1	17	13	15	0.133333	15
48.5	TRUE	Empty	Splicing factor 3B subunit 2 OS=Homo sapiens GN=SF3B2 PE=1 SV=2	sp|Q13435|SF3B2_HUMAN		100 kDa	TRUE	unknown	1	3	2	52	62	57	49	45	47	0.824561	4	6	5	12	12	12	0.166667	2.4
339.2	TRUE	Empty	Structural maintenance of chromosomes protein 1A OS=Homo sapiens GN=SMC1A PE=1 SV=2	sp|Q14683|SMC1A_HUMAN		143 kDa		unknown	1	1	1	12	14	13	10	11	10.5	0.807692	0	2	1	14	6	10	0.1	10
21.1	TRUE	Empty	Histone deacetylase 1 OS=Homo sapiens GN=HDAC1 PE=1 SV=1	sp|Q13547|HDAC1_HUMAN		55 kDa	TRUE	unknown	1	1	1	12	13	12.5	12	8	10	0.8	2	0	1	6	8	7	0.142857	7
275.1	TRUE	Empty	FACT complex subunit SSRP1 OS=Homo sapiens GN=SSRP1 PE=1 SV=1	sp|Q08945|SSRP1_HUMAN		81 kDa		unknown	0	0	0	21	19	20	15	15	15	0.75	3	5	4	12	13	12.5	0	3.125
275.2	TRUE	Empty	Superkiller viralicidic activity 2-like 2 OS=Homo sapiens GN=SKIV2L2 PE=1 SV=3	sp|P42285|SK2L2_HUMAN		118 kDa		unknown	0	0	0	32	38	35	26	25	25.5	0.728571	2	4	3	14	6	10	0	3.33333
233.1	TRUE	Empty	Ubiquitin carboxyl-terminal hydrolase 5 OS=Homo sapiens GN=USP5 PE=1 SV=2	sp|P45974|UBP5_HUMAN		96 kDa	TRUE	unknown	1	2	1.5	19	13	16	9	14	11.5	0.71875	3	4	3.5	11	6	8.5	0.176471	2.42857
83.1	TRUE	Empty	Nuclear autoantigen Sp-100 OS=Homo sapiens GN=SP100 PE=1 SV=3	sp|P23497|SP100_HUMAN		100 kDa	TRUE	unknown	0	0	0	7	6	6.5	4	5	4.5	0.692308	4	4	4	10	7	8.5	0	2.125
254.1	TRUE	Empty	DNA-directed RNA polymerase II subunit RPB1 OS=Homo sapiens GN=POLR2A PE=4 SV=1	tr|A0A0C4DGZ0|A0A0C4DGZ0_HUMAN		217 kDa	TRUE	unknown	0	0	0	145	131	138	94	95	94.5	0.684783	0	0	0	5	5	5	0	#DIV/0!			K-Rta Dox peptides more than 5 peptides in both
364.1	TRUE	Empty	Transcription elongation factor SPT5 OS=Homo sapiens GN=SUPT5H PE=1 SV=1	sp|O00267|SPT5H_HUMAN		121 kDa		unknown	0	0	0	57	53	55	34	35	34.5	0.627273	0	1	0.5	10	6	8	0	16			More than 5 times than IgG		Dox vs IgG
351	TRUE	Empty	DNA replication licensing factor MCM4 OS=Homo sapiens GN=MCM4 PE=1 SV=5	sp|P33991|MCM4_HUMAN		97 kDa	TRUE	unknown	1	2	1.5	78	80	79	44	44	44	0.556962	4	8	6	17	15	16	0.09375	2.66667			More than 2 than no dox ORF50		Dox vs No Dox

## Sheet: K-Rta
tr|E7EWM1|E7EWM1_HUMAN	E7EWM1|E7EWM1_HUMAN	E7EWM1	E7EWM1_HUMAN	E7EWM1
sp|Q12824|SNF5_HUMAN	Q12824|SNF5_HUMAN	Q12824	SNF5_HUMAN	SNF5
sp|O14497|ARI1A_HUMAN	O14497|ARI1A_HUMAN	O14497	ARI1A_HUMAN	ARI1A
sp|Q15596|NCOA2_HUMAN	Q15596|NCOA2_HUMAN	Q15596	NCOA2_HUMAN	NCOA2
sp|Q5JTH9|RRP12_HUMAN	Q5JTH9|RRP12_HUMAN	Q5JTH9	RRP12_HUMAN	RRP12
sp|Q92785|REQU_HUMAN (+1)	Q92785|REQU_HUMAN (+1)	Q92785	REQU_HUMAN (+1)	REQU (+1)
sp|Q969G3|SMCE1_HUMAN (+1)	Q969G3|SMCE1_HUMAN (+1)	Q969G3	SMCE1_HUMAN (+1)	SMCE1 (+1)
sp|Q8TAQ2|SMRC2_HUMAN	Q8TAQ2|SMRC2_HUMAN	Q8TAQ2	SMRC2_HUMAN	SMRC2
tr|B9EGA3|B9EGA3_HUMAN	B9EGA3|B9EGA3_HUMAN	B9EGA3	B9EGA3_HUMAN	B9EGA3
tr|J3KMX2|J3KMX2_HUMAN	J3KMX2|J3KMX2_HUMAN	J3KMX2	J3KMX2_HUMAN	J3KMX2
sp|Q92922|SMRC1_HUMAN	Q92922|SMRC1_HUMAN	Q92922	SMRC1_HUMAN	SMRC1
tr|A0A0A0MT49|A0A0A0MT49_HUMAN	A0A0A0MT49|A0A0A0MT49_HUMAN	A0A0A0MT49	A0A0A0MT49_HUMAN	A0A0A0MT49
sp|O60244|MED14_HUMAN	O60244|MED14_HUMAN	O60244	MED14_HUMAN	MED14
tr|Q9HBD4|Q9HBD4_HUMAN	Q9HBD4|Q9HBD4_HUMAN	Q9HBD4	Q9HBD4_HUMAN	Q9HBD4
sp|P51531|SMCA2_HUMAN	P51531|SMCA2_HUMAN	P51531	SMCA2_HUMAN	SMCA2
sp|Q9BWF3|RBM4_HUMAN	Q9BWF3|RBM4_HUMAN	Q9BWF3	RBM4_HUMAN	RBM4
sp|O96019|ACL6A_HUMAN	O96019|ACL6A_HUMAN	O96019	ACL6A_HUMAN	ACL6A
sp|Q9NVP1|DDX18_HUMAN	Q9NVP1|DDX18_HUMAN	Q9NVP1	DDX18_HUMAN	DDX18
sp|Q9BZE4|NOG1_HUMAN	Q9BZE4|NOG1_HUMAN	Q9BZE4	NOG1_HUMAN	NOG1
sp|P33240|CSTF2_HUMAN	P33240|CSTF2_HUMAN	P33240	CSTF2_HUMAN	CSTF2
sp|P0DME0|SETLP_HUMAN	P0DME0|SETLP_HUMAN	P0DME0	SETLP_HUMAN	SETLP
sp|Q9NYF8|BCLF1_HUMAN	Q9NYF8|BCLF1_HUMAN	Q9NYF8	BCLF1_HUMAN	BCLF1
tr|E9PK91|E9PK91_HUMAN	E9PK91|E9PK91_HUMAN	E9PK91	E9PK91_HUMAN	E9PK91
sp|Q9Y3I0|RTCB_HUMAN	Q9Y3I0|RTCB_HUMAN	Q9Y3I0	RTCB_HUMAN	RTCB
tr|E7EWR4|E7EWR4_HUMAN	E7EWR4|E7EWR4_HUMAN	E7EWR4	E7EWR4_HUMAN	E7EWR4
sp|O43684|BUB3_HUMAN	O43684|BUB3_HUMAN	O43684	BUB3_HUMAN	BUB3
sp|Q9BXP5|SRRT_HUMAN	Q9BXP5|SRRT_HUMAN	Q9BXP5	SRRT_HUMAN	SRRT
sp|P09012|SNRPA_HUMAN	P09012|SNRPA_HUMAN	P09012	SNRPA_HUMAN	SNRPA
sp|Q12906|ILF3_HUMAN	Q12906|ILF3_HUMAN	Q12906	ILF3_HUMAN	ILF3
sp|Q9H0S4|DDX47_HUMAN	Q9H0S4|DDX47_HUMAN	Q9H0S4	DDX47_HUMAN	DDX47
sp|O15042|SR140_HUMAN	O15042|SR140_HUMAN	O15042	SR140_HUMAN	SR140
sp|P26583|HMGB2_HUMAN	P26583|HMGB2_HUMAN	P26583	HMGB2_HUMAN	HMGB2
sp|O00567|NOP56_HUMAN	O00567|NOP56_HUMAN	O00567	NOP56_HUMAN	NOP56
sp|Q9Y224|CN166_HUMAN	Q9Y224|CN166_HUMAN	Q9Y224	CN166_HUMAN	CN166
sp|Q8N163|CCAR2_HUMAN	Q8N163|CCAR2_HUMAN	Q8N163	CCAR2_HUMAN	CCAR2
tr|A0A087WV73|A0A087WV73_HUMAN	A0A087WV73|A0A087WV73_HUMAN	A0A087WV73	A0A087WV73_HUMAN	A0A087WV73
sp|Q9H1B7|I2BPL_HUMAN	Q9H1B7|I2BPL_HUMAN	Q9H1B7	I2BPL_HUMAN	I2BPL
tr|A0A0C4DGH5|A0A0C4DGH5_HUMAN	A0A0C4DGH5|A0A0C4DGH5_HUMAN	A0A0C4DGH5	A0A0C4DGH5_HUMAN	A0A0C4DGH5
sp|O94906|PRP6_HUMAN	O94906|PRP6_HUMAN	O94906	PRP6_HUMAN	PRP6
sp|P61956|SUMO2_HUMAN	P61956|SUMO2_HUMAN	P61956	SUMO2_HUMAN	SUMO2
sp|Q15637|SF01_HUMAN	Q15637|SF01_HUMAN	Q15637	SF01_HUMAN	SF01
sp|P27694|RFA1_HUMAN	P27694|RFA1_HUMAN	P27694	RFA1_HUMAN	RFA1
sp|P29590|PML_HUMAN	P29590|PML_HUMAN	P29590	PML_HUMAN	PML
sp|Q13263|TIF1B_HUMAN	Q13263|TIF1B_HUMAN	Q13263	TIF1B_HUMAN	TIF1B
sp|Q8TDI0|CHD5_HUMAN	Q8TDI0|CHD5_HUMAN	Q8TDI0	CHD5_HUMAN	CHD5
sp|Q12873|CHD3_HUMAN	Q12873|CHD3_HUMAN	Q12873	CHD3_HUMAN	CHD3
tr|H0YHG0|H0YHG0_HUMAN	H0YHG0|H0YHG0_HUMAN	H0YHG0	H0YHG0_HUMAN	H0YHG0
sp|O43172|PRP4_HUMAN	O43172|PRP4_HUMAN	O43172	PRP4_HUMAN	PRP4
sp|P05455|LA_HUMAN	P05455|LA_HUMAN	P05455	LA_HUMAN	LA
sp|Q15306|IRF4_HUMAN	Q15306|IRF4_HUMAN	Q15306	IRF4_HUMAN	IRF4
tr|A0A0A0MSJ0|A0A0A0MSJ0_HUMAN	A0A0A0MSJ0|A0A0A0MSJ0_HUMAN	A0A0A0MSJ0	A0A0A0MSJ0_HUMAN	A0A0A0MSJ0
sp|Q8WWY3|PRP31_HUMAN	Q8WWY3|PRP31_HUMAN	Q8WWY3	PRP31_HUMAN	PRP31
tr|A0A0C4DGG9|A0A0C4DGG9_HUMAN	A0A0C4DGG9|A0A0C4DGG9_HUMAN	A0A0C4DGG9	A0A0C4DGG9_HUMAN	A0A0C4DGG9
tr|F5GWX5|F5GWX5_HUMAN	F5GWX5|F5GWX5_HUMAN	F5GWX5	F5GWX5_HUMAN	F5GWX5
sp|O43290|SNUT1_HUMAN	O43290|SNUT1_HUMAN	O43290	SNUT1_HUMAN	SNUT1
tr|A6NEM2|A6NEM2_HUMAN	A6NEM2|A6NEM2_HUMAN	A6NEM2	A6NEM2_HUMAN	A6NEM2
sp|Q14498|RBM39_HUMAN	Q14498|RBM39_HUMAN	Q14498	RBM39_HUMAN	RBM39
sp|Q9H0D6|XRN2_HUMAN	Q9H0D6|XRN2_HUMAN	Q9H0D6	XRN2_HUMAN	XRN2
sp|Q9UHX1|PUF60_HUMAN	Q9UHX1|PUF60_HUMAN	Q9UHX1	PUF60_HUMAN	PUF60
sp|Q9H0A0|NAT10_HUMAN	Q9H0A0|NAT10_HUMAN	Q9H0A0	NAT10_HUMAN	NAT10
sp|P11387|TOP1_HUMAN	P11387|TOP1_HUMAN	P11387	TOP1_HUMAN	TOP1
tr|G3XAC6|G3XAC6_HUMAN	G3XAC6|G3XAC6_HUMAN	G3XAC6	G3XAC6_HUMAN	G3XAC6
tr|H0YH80|H0YH80_HUMAN	H0YH80|H0YH80_HUMAN	H0YH80	H0YH80_HUMAN	H0YH80
sp|Q86XP3|DDX42_HUMAN	Q86XP3|DDX42_HUMAN	Q86XP3	DDX42_HUMAN	DDX42
sp|O75533|SF3B1_HUMAN	O75533|SF3B1_HUMAN	O75533	SF3B1_HUMAN	SF3B1
sp|Q96IU4|ABHEB_HUMAN	Q96IU4|ABHEB_HUMAN	Q96IU4	ABHEB_HUMAN	ABHEB
tr|H7C4G5|H7C4G5_HUMAN	H7C4G5|H7C4G5_HUMAN	H7C4G5	H7C4G5_HUMAN	H7C4G5
sp|Q99459|CDC5L_HUMAN	Q99459|CDC5L_HUMAN	Q99459	CDC5L_HUMAN	CDC5L
sp|Q6P1J9|CDC73_HUMAN	Q6P1J9|CDC73_HUMAN	Q6P1J9	CDC73_HUMAN	CDC73
sp|P39748|FEN1_HUMAN	P39748|FEN1_HUMAN	P39748	FEN1_HUMAN	FEN1
sp|P41223|BUD31_HUMAN	P41223|BUD31_HUMAN	P41223	BUD31_HUMAN	BUD31
sp|P55265|DSRAD_HUMAN	P55265|DSRAD_HUMAN	P55265	DSRAD_HUMAN	DSRAD
sp|Q13573|SNW1_HUMAN	Q13573|SNW1_HUMAN	Q13573	SNW1_HUMAN	SNW1
sp|Q9Y5B9|SP16H_HUMAN	Q9Y5B9|SP16H_HUMAN	Q9Y5B9	SP16H_HUMAN	SP16H
sp|Q92769|HDAC2_HUMAN	Q92769|HDAC2_HUMAN	Q92769	HDAC2_HUMAN	HDAC2
sp|Q92878|RAD50_HUMAN	Q92878|RAD50_HUMAN	Q92878	RAD50_HUMAN	RAD50
sp|Q16666|IF16_HUMAN	Q16666|IF16_HUMAN	Q16666	IF16_HUMAN	IF16
sp|Q13435|SF3B2_HUMAN	Q13435|SF3B2_HUMAN	Q13435	SF3B2_HUMAN	SF3B2
sp|Q14683|SMC1A_HUMAN	Q14683|SMC1A_HUMAN	Q14683	SMC1A_HUMAN	SMC1A
sp|Q13547|HDAC1_HUMAN	Q13547|HDAC1_HUMAN	Q13547	HDAC1_HUMAN	HDAC1
sp|Q08945|SSRP1_HUMAN	Q08945|SSRP1_HUMAN	Q08945	SSRP1_HUMAN	SSRP1
sp|P42285|SK2L2_HUMAN	P42285|SK2L2_HUMAN	P42285	SK2L2_HUMAN	SK2L2
sp|P45974|UBP5_HUMAN	P45974|UBP5_HUMAN	P45974	UBP5_HUMAN	UBP5
sp|P23497|SP100_HUMAN	P23497|SP100_HUMAN	P23497	SP100_HUMAN	SP100
tr|A0A0C4DGZ0|A0A0C4DGZ0_HUMAN	A0A0C4DGZ0|A0A0C4DGZ0_HUMAN	A0A0C4DGZ0	A0A0C4DGZ0_HUMAN	A0A0C4DGZ0
sp|O00267|SPT5H_HUMAN	O00267|SPT5H_HUMAN	O00267	SPT5H_HUMAN	SPT5H
sp|P33991|MCM4_HUMAN	P33991|MCM4_HUMAN	P33991	MCM4_HUMAN	MCM4
