# Supplementary material for: KSHV transactivator-derived small peptide traps coactivators to attenuate MYC and inhibits leukemia and lymphoma cell growth
Source: Commun Biol. 2021 Dec 2;4:1330. doi: 10.1038/s42003-021-02853-0 (PMC8639922; doi:10.1038/s42003-021-02853-0)
Supplement: Supplementary file 5 — Supplementary Data 2 [file 42003_2021_2853_MOESM5_ESM.xlsx]

## Sheet: BCBL-1.DESeq2_v2
gene_name	log2FC_deseq2	padj (adjusted p value)	avg.RPM.ctrl
NM_001286691	-6.94227	0.00311996	4.91685
NM_004529	-6.94227	0.00311996	4.91685
NM_014930	-6.19164	0.0209013	1.6809
XM_005251807	-5.95904	0.0325782	1.29687
XM_005251808	-5.95904	0.0325782	1.29687
XM_005251809	-5.95904	0.0325782	1.29687
NM_001024024	-4.48622	0.0375421	2.94535
NM_001024070	-4.48622	0.0375421	2.94535
NM_001024071	-4.48622	0.0375421	2.94535
XM_005267530	-4.48622	0.0375421	2.94535
NM_000161	-4.48619	0.0365248	2.97444
NM_006242	-4.46337	0.0226433	1.63903
NM_001190809	-4.40619	0.00244561	2.19512
NM_021931	-4.40619	0.00244561	2.19512
rna79855	-4.40619	0.00244561	2.19512
rna79857	-4.40619	0.00244561	2.19512
rna79858	-4.40619	0.00244561	2.19512
XM_006723848	-4.40619	0.00244561	2.19512
NM_001164821	-4.38373	0.0401535	3.92251
NM_025000	-4.38373	0.0401535	3.92251
rna12775	-4.38373	0.0401535	3.92251
XM_006712766	-4.38373	0.0401535	3.92251
XM_006712767	-4.38373	0.0401535	3.92251
XM_006712768	-4.38373	0.0401535	3.92251
XM_006712769	-4.38373	0.0401535	3.92251
XM_006712773	-4.38373	0.0401535	3.92251
NM_018094	-4.21636	0.0375421	3.96065
NM_014407	-4.21271	0.0403601	0.790111
NM_171828	-4.21271	0.0403601	0.790111
NM_171829	-4.21271	0.0403601	0.790111
NM_171830	-4.21271	0.0403601	0.790111
NM_002167	-3.97729	0.00409979	0.94168
NM_001079906	-3.8617	0.00128033	4.29333
NM_001079907	-3.8617	0.00128033	4.29333
NM_001253798	-3.8617	0.00128033	4.29333
NM_001253799	-3.8617	0.00128033	4.29333
NM_001253800	-3.8617	0.00128033	4.29333
NM_001253801	-3.8617	0.00128033	4.29333
NM_018555	-3.8617	0.00128033	4.29333
NM_016510	-3.6576	0.00750151	7.50087
rna14677	-3.6576	0.00750151	7.50087
NM_152268	-3.57433	0.00815477	4.38126
NM_005996	-3.53655	0.00747116	1.97086
NM_016569	-3.53655	0.00747116	1.97086
XM_005249095	-3.3881	0.00747116	1.39776
XM_005249097	-3.3881	0.00747116	1.39776
XM_005249098	-3.3881	0.00747116	1.39776
XM_005249099	-3.3881	0.00747116	1.39776
XM_005249100	-3.3881	0.00747116	1.39776
XM_005249101	-3.3881	0.00747116	1.39776
XM_006715095	-3.3881	0.00747116	1.39776
XM_006712556	-3.36143	0.0493501	7.15742
NM_001284527	-3.33733	0.000122879	6.2648
NM_001284528	-3.33733	0.000122879	6.2648
NM_001284529	-3.33733	0.000122879	6.2648
NM_017810	-3.33733	0.000122879	6.2648
XM_005255402	-3.33733	0.000122879	6.2648
XM_005255403	-3.33733	0.000122879	6.2648
XM_005255404	-3.33733	0.000122879	6.2648
XM_005255406	-3.33733	0.000122879	6.2648
XM_006720901	-3.33733	0.000122879	6.2648
NM_021090	-3.33716	0.0305207	4.68155
NM_153050	-3.33716	0.0305207	4.68155
NM_153051	-3.33716	0.0305207	4.68155
NM_032783	-3.27138	0.0044834	12.0132
XM_006714391	-3.27138	0.0044834	12.0132
XM_005261803	-3.26299	0.0375421	4.30214
XM_005261804	-3.26299	0.0375421	4.30214
XM_005261805	-3.26299	0.0375421	4.30214
XM_005261806	-3.26299	0.0375421	4.30214
XM_005261807	-3.26299	0.0375421	4.30214
XM_005261808	-3.26299	0.0375421	4.30214
XM_005261809	-3.26299	0.0375421	4.30214
NM_019110	-3.23294	0.0161398	1.26843
NM_001014279	-3.22874	0.0403843	2.53643
NM_024091	-3.20979	0.0216898	2.78672
rna23733	-3.20979	0.0216898	2.78672
rna23734	-3.20979	0.0216898	2.78672
XM_006714498	-3.20979	0.0216898	2.78672
NM_022786	-3.20752	0.0398041	8.63935
XM_005263894	-3.18911	0.0292717	5.45888
XM_005263895	-3.18911	0.0292717	5.42649
XM_006712344	-3.18911	0.0292717	5.42649
XM_006712345	-3.18911	0.0292717	5.45888
XM_005268536	-3.1838	0.00821672	15.5506
XM_005268537	-3.1838	0.00821672	15.5506
XM_005268538	-3.1838	0.00821672	15.5506
XM_005268539	-3.1838	0.00821672	15.5506
XM_005268540	-3.1838	0.00821672	15.5506
XM_005268541	-3.1838	0.00821672	15.5506
XM_005268542	-3.1838	0.00821672	15.5506
XM_005268543	-3.1838	0.00821672	15.5506
NM_001243539	-3.17918	0.0044834	5.55426
NM_001256765	-3.17918	0.0044834	5.55426
NM_002189	-3.17918	0.0044834	5.55426
NM_172200	-3.17918	0.0044834	5.55426
rna42673	-3.17918	0.0044834	5.55426
XM_006717441	-3.17918	0.0044834	5.55426
XM_006717442	-3.17918	0.0044834	5.55426
XM_006717443	-3.17918	0.0044834	5.55426
XM_006717444	-3.17918	0.0044834	5.55426
XM_006717445	-3.17918	0.0044834	5.55426
XM_006717446	-3.17918	0.0044834	5.55426
XM_006717447	-3.17918	0.0044834	5.55426
NM_004781	-3.16143	0.00178057	9.5136
NM_001258006	-3.07349	0.0401535	8.94451
NM_016129	-3.07349	0.0401535	8.93371
NM_001014286	-3.04932	0.0397226	6.30872
NM_001278480	-3.04932	0.0397226	6.39398
NM_001278481	-3.04932	0.0397226	6.39398
NM_001278482	-3.04932	0.0397226	6.39398
NM_017569	-3.04932	0.0397226	6.39398
NM_005027	-3.02378	0.0126202	24.8783
rna75009	-3.02378	0.0126202	24.8783
NM_005513	-2.94672	0.0471307	5.29541
NM_001206924	-2.88376	0.0223714	26.1282
NM_001206925	-2.88376	0.0223714	26.1282
NM_006889	-2.88376	0.0223714	26.1282
NM_175862	-2.88376	0.0223714	26.1282
NM_176892	-2.88376	0.0223714	26.1282
XM_005247905	-2.88376	0.0223714	26.1282
NM_032353	-2.84731	0.00716843	22.8288
rna7754	-2.80631	0.0107224	23.9168
rna32511	-2.78642	0.0303086	8.43576
NM_025228	-2.78331	0.0120844	23.906
XM_005273279	-2.78331	0.0120844	23.906
XM_005273280	-2.78331	0.0120844	23.906
NM_001035254	-2.77609	0.0422562	18.6121
NM_203305	-2.77609	0.0422562	18.6121
XM_005251984	-2.77609	0.0422562	18.6121
rna26795	-2.74607	0.0336017	4.05692
rna38131	-2.72047	0.0335599	13.2709
rna38133	-2.72047	0.0335599	13.2709
NM_001146160	-2.72001	0.0340801	12.5853
NM_032026	-2.72001	0.0340801	12.5853
XM_006716665	-2.72001	0.0340801	12.5853
XM_006716666	-2.72001	0.0340801	12.5853
XM_006716667	-2.72001	0.0340801	12.5853
XM_006716668	-2.72001	0.0340801	12.5853
XM_006716669	-2.72001	0.0340801	12.5853
XM_006716670	-2.72001	0.0340801	12.5853
XM_006716671	-2.72001	0.0340801	12.5853
rna38805	-2.6837	0.0476681	8.90069
NM_001201365	-2.65461	0.0268698	15.9216
NM_004290	-2.65461	0.0268698	15.9216
NM_183398	-2.65461	0.0268698	15.9216
NM_183399	-2.65461	0.0268698	15.9216
NM_183400	-2.65461	0.0268698	15.9216
NM_183401	-2.65461	0.0268698	15.9216
NM_003223	-2.61801	0.0240108	7.64036
NM_001024647	-2.59663	0.0358928	15.728
NM_001278402	-2.59663	0.0358928	15.728
NM_022456	-2.59663	0.0358928	15.728
NM_175623	-2.59663	0.0358928	15.728
NM_175624	-2.59663	0.0358928	15.728
NM_175625	-2.59663	0.0358928	15.728
rna54062	-2.59663	0.0358928	15.728
rna54065	-2.59663	0.0358928	15.728
NM_006398	-2.51897	0.0344302	15.1256
NM_001190826	-2.41785	0.000477052	18.4824
NM_001190827	-2.41785	0.000477052	18.4824
NM_022106	-2.41785	0.000477052	18.4824
XM_005260509	-2.41785	0.000477052	18.4932
NM_001243759	-2.38385	8.20224e-05	20.6798
NM_004205	-2.38385	8.20224e-05	20.6798
NM_171997	-2.38385	8.20224e-05	20.6798
XM_005271721	-2.38385	8.20224e-05	20.6798
XM_005271722	-2.38385	8.20224e-05	20.6798
NM_006756	-2.16644	0.0375421	13.6582
NM_201437	-2.16644	0.0375421	13.6582
rna36996	-2.16644	0.0375421	13.6582
rna36998	-2.16644	0.0375421	13.6582
XM_006716467	-2.16644	0.0375421	13.6582
NM_002467	-2.15035	9.51381e-12	8.7938
XM_005247086	-2.14202	0.0115376	14.8628
XM_005247087	-2.14202	0.0115376	14.8628
XM_005247088	-2.14202	0.0115376	14.8628
XM_006713485	-2.14202	0.0115376	14.8628
NM_001194998	-2.1252	0.0216898	3.7295
NM_014985	-2.1252	0.0216898	3.7295
XM_006720437	-2.1252	0.0216898	3.7295
NM_007217	-2.06713	0.018671	14.5911
NM_145859	-2.06713	0.018671	14.5911
NM_145860	-2.06713	0.018671	14.5911
NM_152379	-2.04135	0.0348327	6.50234
XM_005273051	-2.04135	0.0348327	6.50234
NM_001130851	-1.95599	0.0386891	36.4224
NM_005192	-1.95599	0.0386891	36.4224
NM_001114173	-1.94444	0.0384681	23.9189
NM_148170	-1.94444	0.0384681	23.9189
NM_001252499	-1.91178	0.0120844	18.1904
NM_001252500	-1.91178	0.0120844	18.1904
NM_001257097	-1.91178	0.0120844	18.1904
NM_001257098	-1.91178	0.0120844	18.1904
rna51529	-1.91178	0.0120844	18.2734
rna51532	-1.91178	0.0120844	18.2734
rna51535	-1.91178	0.0120844	18.2734
XM_005267988	-1.90661	0.0044834	17.369
XM_005267989	-1.90661	0.0044834	17.369
NM_005065	-1.90646	0.00413617	17.7271
NM_001042555	-1.87496	0.018453	3.48936
NM_001278351	-1.87496	0.018453	3.48936
NM_001278353	-1.87496	0.018453	3.48936
NM_001278354	-1.87496	0.018453	3.48936
NM_001278355	-1.87496	0.018453	3.48936
NM_001278356	-1.87496	0.018453	3.48936
NM_001278357	-1.87496	0.018453	3.48936
NM_006654	-1.87496	0.018453	3.48936
NM_001256648	-1.8633	0.00533322	9.40276
NM_001256649	-1.8633	0.00533322	9.40276
NM_001256650	-1.8633	0.00533322	9.40276
NM_001256651	-1.8633	0.00533322	9.40276
NM_001256653	-1.8633	0.00533322	9.40276
NM_001256654	-1.8633	0.00533322	9.40276
NM_003423	-1.8633	0.00533322	9.40276
XM_005260057	-1.8633	0.00533322	9.40276
NM_001099286	-1.86126	0.0018373	8.59944
NM_138419	-1.86126	0.0018373	8.59944
XM_006715325	-1.86126	0.0018373	8.59944
NM_001172411	-1.815	0.0340801	13.0922
NM_001172412	-1.815	0.0340801	13.0922
NM_138959	-1.815	0.0340801	13.0922
NM_007021	-1.80267	6.20783e-11	14.7103
NM_152903	-1.75013	0.0153678	6.88178
NM_001199104	-1.74526	0.0053164	15.3373
NM_001253676	-1.74325	0.0356712	6.72645
NM_004865	-1.74325	0.0356712	6.72645
NM_001199103	-1.70692	0.00750151	15.1617
NM_020905	-1.70692	0.00750151	15.1617
rna28137	-1.65305	0.0302037	4.62274
NM_198467	-1.64972	0.0382596	5.70455
XM_005245605	-1.63507	0.000350161	70.7211
NM_001039888	-1.61117	0.0191745	14.1341
XM_005277391	-1.61117	0.0191745	14.1341
XM_006711279	-1.61117	0.0191745	14.1341
NM_001039690	-1.60065	0.000343371	39.095
NM_001040146	-1.60065	0.000343371	39.095
rna65913	-1.60065	0.000343371	39.095
NM_012090	-1.59449	0.0021923	25.6505
NM_001198850	-1.57946	0.0335599	15.7802
NM_001198851	-1.57946	0.0335599	15.7802
NM_001198852	-1.57946	0.0335599	15.7802
NM_014947	-1.57946	0.0335599	15.7802
XM_005270632	-1.57946	0.0335599	15.7802
XM_006710458	-1.57946	0.0335599	15.7802
XM_006710459	-1.57946	0.0335599	15.7802
XM_005254342	-1.57184	1.96472e-05	107.342
XM_005254343	-1.57184	1.96472e-05	107.342
XM_005254344	-1.57184	1.96472e-05	107.342
XM_005254345	-1.57184	1.96472e-05	107.342
XM_005254346	-1.57184	1.96472e-05	107.342
XM_005270694	-1.56001	0.00311996	25.5611
XM_005270695	-1.56001	0.00311996	25.5611
XM_005270696	-1.56001	0.00311996	25.5611
XM_005270697	-1.56001	0.00311996	25.5611
XM_005270698	-1.56001	0.00311996	25.5611
XM_005270700	-1.56001	0.00311996	25.5611
XM_006710519	-1.56001	0.00311996	25.5611
XM_006710520	-1.56001	0.00311996	25.5611
XM_006710521	-1.56001	0.00311996	25.5611
XM_006710522	-1.56001	0.00311996	25.5611
XM_006710524	-1.56001	0.00311996	25.5611
XM_006710525	-1.56001	0.00311996	25.5611
XM_006710526	-1.56001	0.00311996	25.5611
XM_006710527	-1.56001	0.00311996	25.5611
XM_006710528	-1.56001	0.00311996	25.5611
XM_006710529	-1.56001	0.00311996	25.5611
XM_006710530	-1.56001	0.00311996	25.5611
XM_006710531	-1.56001	0.00311996	25.5611
XM_006710532	-1.56001	0.00311996	25.5611
XM_006710533	-1.56001	0.00311996	25.5611
XM_006710534	-1.56001	0.00311996	25.5611
XM_006710535	-1.56001	0.00311996	25.5611
XM_006710536	-1.56001	0.00311996	25.5611
XM_006710537	-1.56001	0.00311996	25.5611
XM_006710539	-1.56001	0.00311996	25.5611
XM_006710540	-1.56001	0.00311996	25.5611
NM_001001484	-1.54303	0.00159465	26.1581
NM_001261836	-1.54303	0.00159465	26.1581
NM_001261837	-1.54303	0.00159465	26.1581
NM_001261838	-1.54303	0.00159465	26.1581
NM_030664	-1.54303	0.00159465	26.1581
XM_006717537	-1.54302	0.00159465	26.0654
XM_006717538	-1.54302	0.00159465	26.0654
NM_022163	-1.49992	0.0465455	20.4988
NM_173470	-1.49603	0.0358928	23.6115
NM_001134793	-1.48907	0.00473918	10.4211
NM_145014	-1.48907	0.00473918	10.4211
XM_005271430	-1.48907	0.00473918	10.4211
XM_006718777	-1.48907	0.00473918	10.4211
XM_006718778	-1.48907	0.00473918	10.4211
rna61479	-1.4886	0.0366981	12.4321
rna61480	-1.4886	0.0366981	12.4321
rna61481	-1.4886	0.0366981	12.4321
NM_007007	-1.47247	0.0166782	37.2522
XM_005268588	-1.47247	0.0166782	37.2522
XM_005268589	-1.47247	0.0166782	37.2522
XM_005268590	-1.47247	0.0166782	37.2522
NM_001172128	-1.4675	3.48634e-06	116.448
NM_004513	-1.4675	3.48634e-06	116.448
NM_172217	-1.4675	3.48634e-06	116.448
NM_052862	-1.42451	0.0229812	49.0092
NM_001237	-1.41641	0.0206739	27.317
NM_002754	-1.38731	0.0358928	50.291
rna28950	-1.38731	0.0358928	50.291
NM_001198838	-1.38673	6.22911e-05	41.6096
NM_001198840	-1.38673	6.22911e-05	41.6096
NM_006047	-1.38673	6.22911e-05	41.6096
NM_152838	-1.38673	6.22911e-05	41.6096
NM_001277196	-1.37228	0.0344446	24.6883
NM_016018	-1.37228	0.0344446	24.6883
XM_005250930	-1.37228	0.0344446	24.6883
XM_005250931	-1.37228	0.0344446	24.6883
XM_005250932	-1.37228	0.0344446	24.6883
XM_005250933	-1.37228	0.0344446	24.6883
XM_005250934	-1.37228	0.0344446	24.6883
XM_005250935	-1.37228	0.0344446	24.6883
XM_005250936	-1.37228	0.0344446	24.6883
XM_005250937	-1.37228	0.0344446	24.6883
XM_005250939	-1.37228	0.0344446	24.6883
XM_005250940	-1.37228	0.0344446	24.6883
NM_003600	-1.37039	0.00704889	29.6164
NM_198433	-1.37039	0.00704889	29.6164
NM_198434	-1.37039	0.00704889	29.6164
NM_198435	-1.37039	0.00704889	29.6164
NM_198436	-1.37039	0.00704889	29.6164
NM_198437	-1.37039	0.00704889	29.6164
XM_005260534	-1.37039	0.00704889	29.6164
XM_006723871	-1.37039	0.00704889	29.6164
XM_006723872	-1.37039	0.00704889	29.6164
NM_005737	-1.36818	5.50268e-06	54.9155
NM_001204869	-1.35928	0.00460084	82.2697
NM_001204870	-1.35928	0.00460084	82.2212
NM_003882	-1.35928	0.00460084	82.2212
NM_080838	-1.35928	0.00460084	82.2212
rna38293	-1.35928	0.00460084	82.2697
NM_001282431	-1.35449	8.40369e-06	54.8097
XM_006716680	-1.35312	0.00487637	80.5943
XM_005259783	-1.32946	0.0375421	10.8975
XM_005259784	-1.32946	0.0375421	10.8975
XM_005259785	-1.32946	0.0375421	10.8975
XM_006722662	-1.32946	0.0375421	10.8975
XM_006722663	-1.32946	0.0375421	10.8975
XM_005247636	-1.32376	0.0260347	20.5523
XM_005247637	-1.32376	0.0260347	20.5523
NM_006793	-1.30872	0.0113761	44.4737
NM_014098	-1.30872	0.0113761	44.4737
NM_173531	-1.30722	0.0401535	10.7734
NM_152902	-1.30171	0.00971005	58.4747
NM_024496	-1.30113	8.81804e-06	34.55
NM_006305	-1.28992	0.0235561	56.3094
XM_006720707	-1.28992	0.0235561	56.3094
NM_001286277	-1.26766	0.0495048	12.2558
NM_006322	-1.26766	0.0495048	12.2558
NM_018246	-1.26609	0.0336732	50.2675
XM_005273563	-1.26609	0.0336732	50.2675
NM_000373	-1.26609	0.0115376	25.9994
rna18241	-1.26609	0.0115376	26.2118
rna18243	-1.26609	0.0115376	26.2118
NM_001198532	-1.22205	0.0094668	29.4418
NM_001198533	-1.22205	0.0094668	29.4418
NM_001198534	-1.22205	0.0094668	29.4418
NM_001198535	-1.22205	0.0094668	29.4418
NM_018002	-1.22205	0.0094668	29.4418
NM_181354	-1.22205	0.0094668	29.4418
XM_005250993	-1.22205	0.0094668	29.4418
XM_005250994	-1.22205	0.0094668	29.4418
XM_005250995	-1.22205	0.0094668	29.4418
XM_005250996	-1.22205	0.0094668	29.4418
XM_006716594	-1.22205	0.0094668	29.4418
XM_006716595	-1.22205	0.0094668	29.4418
NM_001270439	-1.18331	0.0044834	58.2723
NM_005717	-1.18331	0.0044834	58.2723
NM_004688	-1.18109	0.0194932	7.63904
XM_005246941	-1.18109	0.0194932	7.63904
NM_017709	-1.16662	2.67336e-05	59.2186
NM_001135694	-1.16507	0.000122879	143.195
NM_005662	-1.16507	0.000122879	143.195
XM_006716394	-1.16507	0.000122879	143.185
NM_005098	-1.12485	0.0289151	16.0585
NM_007208	-1.07137	0.0216898	67.5195
NM_018847	-1.01943	0.0411844	18.1564
NM_182663	-1.00924	0.00310344	113.643
NM_182664	-1.00924	0.00310344	113.643
NM_182665	-1.00924	0.00310344	113.643
NM_002809	-1.00757	0.0204587	119.55

## Sheet: Add_gene_names
Accession_number	gene_name	log2FC_deseq2	padj (adjusted p value)	avg.RPM.ctrl
NM_001039888	ANKRD34A	-1.61117	0.0191745	14.1341
XM_005277391	ANKRD34A	-1.61117	0.0191745	14.1341
XM_006711279	ANKRD34A	-1.61117	0.0191745	14.1341
NM_006305	ANP32A	-1.28992	0.0235561	56.3094
XM_006720707	ANP32A	-1.28992	0.0235561	56.3094
NM_001014279	ANXA2R	-3.22874	0.0403843	2.53643
NM_001282431	ARL4C	-1.35449	8.40369e-06	54.8097
NM_005737	ARL4C	-1.36818	5.50268e-06	54.9155
NM_001270439	ARPC5	-1.18331	0.0044834	58.2723
NM_005717	ARPC5	-1.18331	0.0044834	58.2723
NM_022786	ARV1	-3.20752	0.0398041	8.63935
NM_003600	AURKA	-1.37039	0.00704889	29.6164
NM_198433	AURKA	-1.37039	0.00704889	29.6164
NM_198434	AURKA	-1.37039	0.00704889	29.6164
NM_198435	AURKA	-1.37039	0.00704889	29.6164
NM_198436	AURKA	-1.37039	0.00704889	29.6164
NM_198437	AURKA	-1.37039	0.00704889	29.6164
XM_005260534	AURKA	-1.37039	0.00704889	29.6164
XM_006723871	AURKA	-1.37039	0.00704889	29.6164
XM_006723872	AURKA	-1.37039	0.00704889	29.6164
NM_152379	C1orf131	-2.04135	0.0348327	6.50234
XM_005273051	C1orf131	-2.04135	0.0348327	6.50234
NM_032783	CBR4	-3.27138	0.0044834	12.0132
XM_006714391	CBR4	-3.27138	0.0044834	12.0132
XM_005263894	CCDC138	-3.18911	0.0292717	5.45888
XM_005263895	CCDC138	-3.18911	0.0292717	5.42649
XM_006712344	CCDC138	-3.18911	0.0292717	5.42649
XM_006712345	CCDC138	-3.18911	0.0292717	5.45888
NM_018246	CCDC25	-1.26609	0.0336732	50.2675
XM_005273563	CCDC25	-1.26609	0.0336732	50.2675
NM_001237	CCNA2	-1.41641	0.0206739	27.317
NM_001206924	CD86	-2.88376	0.0223714	26.1282
NM_001206925	CD86	-2.88376	0.0223714	26.1282
NM_006889	CD86	-2.88376	0.0223714	26.1282
NM_175862	CD86	-2.88376	0.0223714	26.1282
NM_176892	CD86	-2.88376	0.0223714	26.1282
XM_005247905	CD86	-2.88376	0.0223714	26.1282
NM_001130851	CDKN3	-1.95599	0.0386891	36.4224
NM_005192	CDKN3	-1.95599	0.0386891	36.4224
NM_001194998	CEP152	-2.1252	0.0216898	3.7295
NM_014985	CEP152	-2.1252	0.0216898	3.7295
XM_006720437	CEP152	-2.1252	0.0216898	3.7295
NM_001039690	CHTF8	-1.60065	0.000343371	39.095
NM_001040146	CHTF8	-1.60065	0.000343371	39.095
NM_001258006	COPS4	-3.07349	0.0401535	8.94451
NM_016129	COPS4	-3.07349	0.0401535	8.93371
NM_007007	CPSF6	-1.47247	0.0166782	37.2522
XM_005268588	CPSF6	-1.47247	0.0166782	37.2522
XM_005268589	CPSF6	-1.47247	0.0166782	37.2522
XM_005268590	CPSF6	-1.47247	0.0166782	37.2522
NM_001114173	CTSC	-1.94444	0.0384681	23.9189
NM_148170	CTSC	-1.94444	0.0384681	23.9189
NM_001164821	DCAF17	-4.38373	0.0401535	3.92251
NM_025000	DCAF17	-4.38373	0.0401535	3.92251
XM_006712766	DCAF17	-4.38373	0.0401535	3.92251
XM_006712767	DCAF17	-4.38373	0.0401535	3.92251
XM_006712768	DCAF17	-4.38373	0.0401535	3.92251
XM_006712769	DCAF17	-4.38373	0.0401535	3.92251
XM_006712773	DCAF17	-4.38373	0.0401535	3.92251
NM_007021	DEPP1	-1.80267	6.20783e-11	14.7103
NM_001190809	DHX35	-4.40619	0.00244561	2.19512
NM_021931	DHX35	-4.40619	0.00244561	2.19512
XM_006723848	DHX35	-4.40619	0.00244561	2.19512
NM_001035254	FAM102A	-2.77609	0.0422562	18.6121
NM_203305	FAM102A	-2.77609	0.0422562	18.6121
XM_005251984	FAM102A	-2.77609	0.0422562	18.6121
NM_001190826	FAM217B	-2.41785	0.000477052	18.4824
NM_001190827	FAM217B	-2.41785	0.000477052	18.4824
NM_022106	FAM217B	-2.41785	0.000477052	18.4824
XM_005260509	FAM217B	-2.41785	0.000477052	18.4932
NM_017709	FAM46C	-1.16662	2.67336e-05	59.2186
NM_024091	FASTKD3	-3.20979	0.0216898	2.78672
XM_006714498	FASTKD3	-3.20979	0.0216898	2.78672
NM_001198850	FOXJ3	-1.57946	0.0335599	15.7802
NM_001198851	FOXJ3	-1.57946	0.0335599	15.7802
NM_001198852	FOXJ3	-1.57946	0.0335599	15.7802
NM_014947	FOXJ3	-1.57946	0.0335599	15.7802
XM_005270632	FOXJ3	-1.57946	0.0335599	15.7802
XM_006710458	FOXJ3	-1.57946	0.0335599	15.7802
XM_006710459	FOXJ3	-1.57946	0.0335599	15.7802
NM_001042555	FRS2	-1.87496	0.018453	3.48936
NM_001278351	FRS2	-1.87496	0.018453	3.48936
NM_001278353	FRS2	-1.87496	0.018453	3.48936
NM_001278354	FRS2	-1.87496	0.018453	3.48936
NM_001278355	FRS2	-1.87496	0.018453	3.48936
NM_001278356	FRS2	-1.87496	0.018453	3.48936
NM_001278357	FRS2	-1.87496	0.018453	3.48936
NM_006654	FRS2	-1.87496	0.018453	3.48936
NM_000161	GCH1	-4.48619	0.0365248	2.97444
NM_001024024	GCH1	-4.48622	0.0375421	2.94535
NM_001024070	GCH1	-4.48622	0.0375421	2.94535
NM_001024071	GCH1	-4.48622	0.0375421	2.94535
XM_005267530	GCH1	-4.48622	0.0375421	2.94535
NM_018094	GSPT2	-4.21636	0.0375421	3.96065
NM_005513	GTF2E1	-2.94672	0.0471307	5.29541
XM_005247636	hmC	-1.32376	0.0260347	20.5523
XM_005247637	hmC	-1.32376	0.0260347	20.5523
NM_001134793	HYLS1	-1.48907	0.00473918	10.4211
NM_145014	HYLS1	-1.48907	0.00473918	10.4211
XM_005271430	HYLS1	-1.48907	0.00473918	10.4211
XM_006718777	HYLS1	-1.48907	0.00473918	10.4211
XM_006718778	HYLS1	-1.48907	0.00473918	10.4211
NM_002167	ID3	-3.97729	0.00409979	0.94168
NM_001243539	IL15RA	-3.17918	0.0044834	5.55426
NM_001256765	IL15RA	-3.17918	0.0044834	5.55426
NM_002189	IL15RA	-3.17918	0.0044834	5.55426
NM_172200	IL15RA	-3.17918	0.0044834	5.55426
XM_006717441	IL15RA	-3.17918	0.0044834	5.55426
XM_006717442	IL15RA	-3.17918	0.0044834	5.55426
XM_006717443	IL15RA	-3.17918	0.0044834	5.55426
XM_006717444	IL15RA	-3.17918	0.0044834	5.55426
XM_006717445	IL15RA	-3.17918	0.0044834	5.55426
XM_006717446	IL15RA	-3.17918	0.0044834	5.55426
XM_006717447	IL15RA	-3.17918	0.0044834	5.55426
NM_001172128	IL16	-1.4675	3.48634e-06	116.448
NM_004513	IL16	-1.4675	3.48634e-06	116.448
NM_172217	IL16	-1.4675	3.48634e-06	116.448
XM_005254342	IL16	-1.57184	1.96472e-05	107.342
XM_005254343	IL16	-1.57184	1.96472e-05	107.342
XM_005254344	IL16	-1.57184	1.96472e-05	107.342
XM_005254345	IL16	-1.57184	1.96472e-05	107.342
XM_005254346	IL16	-1.57184	1.96472e-05	107.342
NM_024496	IRF2BPL	-1.30113	8.81804e-06	34.55
NM_152903	KBTBD6	-1.75013	0.0153678	6.88178
NM_014407	KCNMB3	-4.21271	0.0403601	0.790111
NM_171828	KCNMB3	-4.21271	0.0403601	0.790111
NM_171829	KCNMB3	-4.21271	0.0403601	0.790111
NM_171830	KCNMB3	-4.21271	0.0403601	0.790111
NM_018847	KLHL9	-1.01943	0.0411844	18.1564
NM_012090	MACF1	-1.59449	0.0021923	25.6505
XM_005270694	MACF1	-1.56001	0.00311996	25.5611
XM_005270695	MACF1	-1.56001	0.00311996	25.5611
XM_005270696	MACF1	-1.56001	0.00311996	25.5611
XM_005270697	MACF1	-1.56001	0.00311996	25.5611
XM_005270698	MACF1	-1.56001	0.00311996	25.5611
XM_005270700	MACF1	-1.56001	0.00311996	25.5611
XM_006710519	MACF1	-1.56001	0.00311996	25.5611
XM_006710520	MACF1	-1.56001	0.00311996	25.5611
XM_006710521	MACF1	-1.56001	0.00311996	25.5611
XM_006710522	MACF1	-1.56001	0.00311996	25.5611
XM_006710524	MACF1	-1.56001	0.00311996	25.5611
XM_006710525	MACF1	-1.56001	0.00311996	25.5611
XM_006710526	MACF1	-1.56001	0.00311996	25.5611
XM_006710527	MACF1	-1.56001	0.00311996	25.5611
XM_006710528	MACF1	-1.56001	0.00311996	25.5611
XM_006710529	MACF1	-1.56001	0.00311996	25.5611
XM_006710530	MACF1	-1.56001	0.00311996	25.5611
XM_006710531	MACF1	-1.56001	0.00311996	25.5611
XM_006710532	MACF1	-1.56001	0.00311996	25.5611
XM_006710533	MACF1	-1.56001	0.00311996	25.5611
XM_006710534	MACF1	-1.56001	0.00311996	25.5611
XM_006710535	MACF1	-1.56001	0.00311996	25.5611
XM_006710536	MACF1	-1.56001	0.00311996	25.5611
XM_006710537	MACF1	-1.56001	0.00311996	25.5611
XM_006710539	MACF1	-1.56001	0.00311996	25.5611
XM_006710540	MACF1	-1.56001	0.00311996	25.5611
NM_002754	MAPK13	-1.38731	0.0358928	50.291
NM_001286691	MLLT3	-6.94227	0.00311996	4.91685
NM_004529	MLLT3	-6.94227	0.00311996	4.91685
NM_173470	MMGT1	-1.49603	0.0358928	23.6115
NM_007208	MRPL3	-1.07137	0.0216898	67.5195
NM_022163	MRPL46	-1.49992	0.0465455	20.4988
NM_005098	MSC	-1.12485	0.0289151	16.0585
NM_001099286	MTFR2	-1.86126	0.0018373	8.59944
NM_138419	MTFR2	-1.86126	0.0018373	8.59944
XM_006715325	MTFR2	-1.86126	0.0018373	8.59944
NM_021090	MTMR3	-3.33716	0.0305207	4.68155
NM_153050	MTMR3	-3.33716	0.0305207	4.68155
NM_153051	MTMR3	-3.33716	0.0305207	4.68155
XM_005261803	MTMR3	-3.26299	0.0375421	4.30214
XM_005261804	MTMR3	-3.26299	0.0375421	4.30214
XM_005261805	MTMR3	-3.26299	0.0375421	4.30214
XM_005261806	MTMR3	-3.26299	0.0375421	4.30214
XM_005261807	MTMR3	-3.26299	0.0375421	4.30214
XM_005261808	MTMR3	-3.26299	0.0375421	4.30214
XM_005261809	MTMR3	-3.26299	0.0375421	4.30214
NM_002467	MYC	-2.15035	9.51381e-12	8.7938
NM_004688	NMI	-1.18109	0.0194932	7.63904
XM_005246941	NMI	-1.18109	0.0194932	7.63904
NM_001199103	NT5C1B-RDH14	-1.70692	0.00750151	15.1617
NM_001199104	NT5C1B-RDH14	-1.74526	0.0053164	15.3373
XM_006712556	ORC4	-3.36143	0.0493501	7.15742
NM_001198532	OXR1	-1.22205	0.0094668	29.4418
NM_001198533	OXR1	-1.22205	0.0094668	29.4418
NM_001198534	OXR1	-1.22205	0.0094668	29.4418
NM_001198535	OXR1	-1.22205	0.0094668	29.4418
NM_018002	OXR1	-1.22205	0.0094668	29.4418
NM_181354	OXR1	-1.22205	0.0094668	29.4418
XM_005250993	OXR1	-1.22205	0.0094668	29.4418
XM_005250994	OXR1	-1.22205	0.0094668	29.4418
XM_005250995	OXR1	-1.22205	0.0094668	29.4418
XM_005250996	OXR1	-1.22205	0.0094668	29.4418
XM_006716594	OXR1	-1.22205	0.0094668	29.4418
XM_006716595	OXR1	-1.22205	0.0094668	29.4418
NM_152268	PARS2	-3.57433	0.00815477	4.38126
NM_007217	PDCD10	-2.06713	0.018671	14.5911
NM_145859	PDCD10	-2.06713	0.018671	14.5911
NM_145860	PDCD10	-2.06713	0.018671	14.5911
XM_005247086	PDCD10	-2.14202	0.0115376	14.8628
XM_005247087	PDCD10	-2.14202	0.0115376	14.8628
XM_005247088	PDCD10	-2.14202	0.0115376	14.8628
XM_006713485	PDCD10	-2.14202	0.0115376	14.8628
NM_001277196	PHF20L1	-1.37228	0.0344446	24.6883
NM_016018	PHF20L1	-1.37228	0.0344446	24.6883
XM_005250930	PHF20L1	-1.37228	0.0344446	24.6883
XM_005250931	PHF20L1	-1.37228	0.0344446	24.6883
XM_005250932	PHF20L1	-1.37228	0.0344446	24.6883
XM_005250933	PHF20L1	-1.37228	0.0344446	24.6883
XM_005250934	PHF20L1	-1.37228	0.0344446	24.6883
XM_005250935	PHF20L1	-1.37228	0.0344446	24.6883
XM_005250936	PHF20L1	-1.37228	0.0344446	24.6883
XM_005250937	PHF20L1	-1.37228	0.0344446	24.6883
XM_005250939	PHF20L1	-1.37228	0.0344446	24.6883
XM_005250940	PHF20L1	-1.37228	0.0344446	24.6883
NM_005027	PIK3R2	-3.02378	0.0126202	24.8783
NM_006242	PPP1R3D	-4.46337	0.0226433	1.63903
NM_006793	PRDX3	-1.30872	0.0113761	44.4737
NM_014098	PRDX3	-1.30872	0.0113761	44.4737
NM_002809	PSMD3	-1.00757	0.0204587	119.55
NM_001001484	PTER	-1.54303	0.00159465	26.1581
NM_001261836	PTER	-1.54303	0.00159465	26.1581
NM_001261837	PTER	-1.54303	0.00159465	26.1581
NM_001261838	PTER	-1.54303	0.00159465	26.1581
NM_030664	PTER	-1.54303	0.00159465	26.1581
XM_006717537	PTER	-1.54302	0.00159465	26.0654
XM_006717538	PTER	-1.54302	0.00159465	26.0654
NM_001024647	RAB3IP	-2.59663	0.0358928	15.728
NM_001278402	RAB3IP	-2.59663	0.0358928	15.728
NM_022456	RAB3IP	-2.59663	0.0358928	15.728
NM_175623	RAB3IP	-2.59663	0.0358928	15.728
NM_175624	RAB3IP	-2.59663	0.0358928	15.728
NM_175625	RAB3IP	-2.59663	0.0358928	15.728
NM_182663	RASSF5	-1.00924	0.00310344	113.643
NM_182664	RASSF5	-1.00924	0.00310344	113.643
NM_182665	RASSF5	-1.00924	0.00310344	113.643
NM_001198838	RBM12	-1.38673	6.22911e-05	41.6096
NM_001198840	RBM12	-1.38673	6.22911e-05	41.6096
NM_006047	RBM12	-1.38673	6.22911e-05	41.6096
NM_152838	RBM12	-1.38673	6.22911e-05	41.6096
NM_052862	RCSD1	-1.42451	0.0229812	49.0092
XM_005245605	RCSD1	-1.63507	0.000350161	70.7211
NM_020905	RDH14	-1.70692	0.00750151	15.1617
NM_001252499	RHNO1	-1.91178	0.0120844	18.1904
NM_001252500	RHNO1	-1.91178	0.0120844	18.1904
NM_001257097	RHNO1	-1.91178	0.0120844	18.1904
NM_001257098	RHNO1	-1.91178	0.0120844	18.1904
NM_001201365	RNF14	-2.65461	0.0268698	15.9216
NM_004290	RNF14	-2.65461	0.0268698	15.9216
NM_183398	RNF14	-2.65461	0.0268698	15.9216
NM_183399	RNF14	-2.65461	0.0268698	15.9216
NM_183400	RNF14	-2.65461	0.0268698	15.9216
NM_183401	RNF14	-2.65461	0.0268698	15.9216
XM_005268536	RNF14	-3.1838	0.00821672	15.5506
XM_005268537	RNF14	-3.1838	0.00821672	15.5506
XM_005268538	RNF14	-3.1838	0.00821672	15.5506
XM_005268539	RNF14	-3.1838	0.00821672	15.5506
XM_005268540	RNF14	-3.1838	0.00821672	15.5506
XM_005268541	RNF14	-3.1838	0.00821672	15.5506
XM_005268542	RNF14	-3.1838	0.00821672	15.5506
XM_005268543	RNF14	-3.1838	0.00821672	15.5506
NM_198467	RSBN1L	-1.64972	0.0382596	5.70455
NM_016510	SCLY	-3.6576	0.00750151	7.50087
NM_005065	SEL1L	-1.90646	0.00413617	17.7271
XM_005267988	SEL1L	-1.90661	0.0044834	17.369
XM_005267989	SEL1L	-1.90661	0.0044834	17.369
NM_001014286	SUPT20H	-3.04932	0.0397226	6.30872
NM_001278480	SUPT20H	-3.04932	0.0397226	6.39398
NM_001278481	SUPT20H	-3.04932	0.0397226	6.39398
NM_001278482	SUPT20H	-3.04932	0.0397226	6.39398
NM_017569	SUPT20H	-3.04932	0.0397226	6.39398
NM_001146160	TATDN1	-2.72001	0.0340801	12.5853
NM_032026	TATDN1	-2.72001	0.0340801	12.5853
XM_006716665	TATDN1	-2.72001	0.0340801	12.5853
XM_006716666	TATDN1	-2.72001	0.0340801	12.5853
XM_006716667	TATDN1	-2.72001	0.0340801	12.5853
XM_006716668	TATDN1	-2.72001	0.0340801	12.5853
XM_006716669	TATDN1	-2.72001	0.0340801	12.5853
XM_006716670	TATDN1	-2.72001	0.0340801	12.5853
XM_006716671	TATDN1	-2.72001	0.0340801	12.5853
NM_001253676	TBPL1	-1.74325	0.0356712	6.72645
NM_004865	TBPL1	-1.74325	0.0356712	6.72645
NM_005996	TBX3	-3.53655	0.00747116	1.97086
NM_016569	TBX3	-3.53655	0.00747116	1.97086
NM_006756	TCEA1	-2.16644	0.0375421	13.6582
NM_201437	TCEA1	-2.16644	0.0375421	13.6582
XM_006716467	TCEA1	-2.16644	0.0375421	13.6582
NM_003223	TFAP4	-2.61801	0.0240108	7.64036
NM_152902	TIPRL	-1.30171	0.00971005	58.4747
NM_025228	TRAF3IP3	-2.78331	0.0120844	23.906
XM_005273279	TRAF3IP3	-2.78331	0.0120844	23.906
XM_005273280	TRAF3IP3	-2.78331	0.0120844	23.906
NM_001286277	TUBGCP3	-1.26766	0.0495048	12.2558
NM_006322	TUBGCP3	-1.26766	0.0495048	12.2558
NM_006398	UBD	-2.51897	0.0344302	15.1256
NM_000373	UMPS	-1.26609	0.0115376	25.9994
NM_001243759	USP2	-2.38385	8.20224e-05	20.6798
NM_004205	USP2	-2.38385	8.20224e-05	20.6798
NM_171997	USP2	-2.38385	8.20224e-05	20.6798
XM_005271721	USP2	-2.38385	8.20224e-05	20.6798
XM_005271722	USP2	-2.38385	8.20224e-05	20.6798
NM_004781	VAMP3	-3.16143	0.00178057	9.5136
NM_001172411	VANGL1	-1.815	0.0340801	13.0922
NM_001172412	VANGL1	-1.815	0.0340801	13.0922
NM_138959	VANGL1	-1.815	0.0340801	13.0922
NM_001135694	VDAC3	-1.16507	0.000122879	143.195
NM_005662	VDAC3	-1.16507	0.000122879	143.195
XM_006716394	VDAC3	-1.16507	0.000122879	143.185
NM_032353	VPS25	-2.84731	0.00716843	22.8288
NM_001204869	WISP1	-1.35928	0.00460084	82.2697
NM_001204870	WISP1	-1.35928	0.00460084	82.2212
NM_003882	WISP1	-1.35928	0.00460084	82.2212
NM_080838	WISP1	-1.35928	0.00460084	82.2212
XM_006716680	WISP1	-1.35312	0.00487637	80.5943
NM_019110	ZKSCAN4	-3.23294	0.0161398	1.26843
XM_005249095	ZKSCAN4	-3.3881	0.00747116	1.39776
XM_005249097	ZKSCAN4	-3.3881	0.00747116	1.39776
XM_005249098	ZKSCAN4	-3.3881	0.00747116	1.39776
XM_005249099	ZKSCAN4	-3.3881	0.00747116	1.39776
XM_005249100	ZKSCAN4	-3.3881	0.00747116	1.39776
XM_005249101	ZKSCAN4	-3.3881	0.00747116	1.39776
XM_006715095	ZKSCAN4	-3.3881	0.00747116	1.39776
NM_173531	ZNF100	-1.30722	0.0401535	10.7734
XM_005259783	ZNF100	-1.32946	0.0375421	10.8975
XM_005259784	ZNF100	-1.32946	0.0375421	10.8975
XM_005259785	ZNF100	-1.32946	0.0375421	10.8975
XM_006722662	ZNF100	-1.32946	0.0375421	10.8975
XM_006722663	ZNF100	-1.32946	0.0375421	10.8975
NM_001079906	ZNF331	-3.8617	0.00128033	4.29333
NM_001079907	ZNF331	-3.8617	0.00128033	4.29333
NM_001253798	ZNF331	-3.8617	0.00128033	4.29333
NM_001253799	ZNF331	-3.8617	0.00128033	4.29333
NM_001253800	ZNF331	-3.8617	0.00128033	4.29333
NM_001253801	ZNF331	-3.8617	0.00128033	4.29333
NM_018555	ZNF331	-3.8617	0.00128033	4.29333
NM_001256648	ZNF43	-1.8633	0.00533322	9.40276
NM_001256649	ZNF43	-1.8633	0.00533322	9.40276
NM_001256650	ZNF43	-1.8633	0.00533322	9.40276
NM_001256651	ZNF43	-1.8633	0.00533322	9.40276
NM_001256653	ZNF43	-1.8633	0.00533322	9.40276
NM_001256654	ZNF43	-1.8633	0.00533322	9.40276
NM_003423	ZNF43	-1.8633	0.00533322	9.40276
XM_005260057	ZNF43	-1.8633	0.00533322	9.40276
NM_014930	ZNF510	-6.19164	0.0209013	1.6809
XM_005251807	ZNF510	-5.95904	0.0325782	1.29687
XM_005251808	ZNF510	-5.95904	0.0325782	1.29687
XM_005251809	ZNF510	-5.95904	0.0325782	1.29687
NM_001284527	ZSCAN32	-3.33733	0.000122879	6.2648
NM_001284528	ZSCAN32	-3.33733	0.000122879	6.2648
NM_001284529	ZSCAN32	-3.33733	0.000122879	6.2648
NM_017810	ZSCAN32	-3.33733	0.000122879	6.2648
XM_005255402	ZSCAN32	-3.33733	0.000122879	6.2648
XM_005255403	ZSCAN32	-3.33733	0.000122879	6.2648
XM_005255404	ZSCAN32	-3.33733	0.000122879	6.2648
XM_005255406	ZSCAN32	-3.33733	0.000122879	6.2648
XM_006720901	ZSCAN32	-3.33733	0.000122879	6.2648

## Sheet: Add_gene_names (2)
	Repressed genes
	Accession_number	gene_name	log2FC_deseq2	padj (adjusted p value)	avg.RPM.ctrl
	NM_002467	MYC	-2.15035	9.51381e-12	8.7938
	NM_007021	DEPP1	-1.80267	6.20783e-11	14.7103
	NM_001172128	IL16	-1.4675	3.48634e-06	116.448
	NM_001282431	ARL4C	-1.35449	8.40369e-06	54.8097
	NM_024496	IRF2BPL	-1.30113	8.81804e-06	34.55
	NM_017709	FAM46C	-1.16662	2.67336e-05	59.2186
	NM_001198838	RBM12	-1.38673	6.22911e-05	41.6096
	NM_001243759	USP2	-2.38385	8.20224e-05	20.6798
	NM_001284527	ZSCAN32	-3.33733	0.000122879	6.2648
	NM_001135694	VDAC3	-1.16507	0.000122879	143.195
	NM_001039690	CHTF8	-1.60065	0.000343371	39.095
	NM_001190826	FAM217B	-2.41785	0.000477052	18.4824
	NM_001079906	ZNF331	-3.8617	0.00128033	4.29333
	NM_001001484	PTER	-1.54303	0.00159465	26.1581
	NM_004781	VAMP3	-3.16143	0.00178057	9.5136
	NM_001099286	MTFR2	-1.86126	0.0018373	8.59944
	NM_012090	MACF1	-1.59449	0.0021923	25.6505
	NM_001190809	DHX35	-4.40619	0.00244561	2.19512
	NM_182663	RASSF5	-1.00924	0.00310344	113.643
	NM_001286691	MLLT3	-6.94227	0.00311996	4.91685
	NM_002167	ID3	-3.97729	0.00409979	0.94168
	NM_005065	SEL1L	-1.90646	0.00413617	17.7271
	NM_032783	CBR4	-3.27138	0.0044834	12.0132
	NM_001243539	IL15RA	-3.17918	0.0044834	5.55426
	NM_001270439	ARPC5	-1.18331	0.0044834	58.2723
	NM_001204869	WISP1	-1.35928	0.00460084	82.2697
	NM_001134793	HYLS1	-1.48907	0.00473918	10.4211
	NM_001256648	ZNF43	-1.8633	0.00533322	9.40276
	NM_003600	AURKA	-1.37039	0.00704889	29.6164
	NM_032353	VPS25	-2.84731	0.00716843	22.8288
	NM_005996	TBX3	-3.53655	0.00747116	1.97086
	NM_016510	SCLY	-3.6576	0.00750151	7.50087
	NM_001199103	NT5C1B-RDH14	-1.70692	0.00750151	15.1617
	NM_020905	RDH14	-1.70692	0.00750151	15.1617
	NM_152268	PARS2	-3.57433	0.00815477	4.38126
	NM_001198532	OXR1	-1.22205	0.0094668	29.4418
	NM_152902	TIPRL	-1.30171	0.00971005	58.4747
	NM_006793	PRDX3	-1.30872	0.0113761	44.4737
	NM_000373	UMPS	-1.26609	0.0115376	25.9994
	NM_025228	TRAF3IP3	-2.78331	0.0120844	23.906
	NM_001252499	RHNO1	-1.91178	0.0120844	18.1904
	NM_005027	PIK3R2	-3.02378	0.0126202	24.8783
	NM_152903	KBTBD6	-1.75013	0.0153678	6.88178
	NM_019110	ZKSCAN4	-3.23294	0.0161398	1.26843
	NM_007007	CPSF6	-1.47247	0.0166782	37.2522
	NM_001042555	FRS2	-1.87496	0.018453	3.48936
	NM_007217	PDCD10	-2.06713	0.018671	14.5911
	NM_001039888	ANKRD34A	-1.61117	0.0191745	14.1341
	NM_004688	NMI	-1.18109	0.0194932	7.63904
	NM_002809	PSMD3	-1.00757	0.0204587	119.55
	NM_001237	CCNA2	-1.41641	0.0206739	27.317
	NM_014930	ZNF510	-6.19164	0.0209013	1.6809
	NM_024091	FASTKD3	-3.20979	0.0216898	2.78672
	NM_001194998	CEP152	-2.1252	0.0216898	3.7295
	NM_007208	MRPL3	-1.07137	0.0216898	67.5195
	NM_001206924	CD86	-2.88376	0.0223714	26.1282
	NM_006242	PPP1R3D	-4.46337	0.0226433	1.63903
	NM_052862	RCSD1	-1.42451	0.0229812	49.0092
	NM_006305	ANP32A	-1.28992	0.0235561	56.3094
	NM_003223	TFAP4	-2.61801	0.0240108	7.64036
	XM_005247636	hmC	-1.32376	0.0260347	20.5523
	NM_001201365	RNF14	-2.65461	0.0268698	15.9216
	NM_005098	MSC	-1.12485	0.0289151	16.0585
	XM_005263894	CCDC138	-3.18911	0.0292717	5.45888
	NM_021090	MTMR3	-3.33716	0.0305207	4.68155
	NM_001198850	FOXJ3	-1.57946	0.0335599	15.7802
	NM_018246	CCDC25	-1.26609	0.0336732	50.2675
	NM_001146160	TATDN1	-2.72001	0.0340801	12.5853
	NM_001172411	VANGL1	-1.815	0.0340801	13.0922
	NM_006398	UBD	-2.51897	0.0344302	15.1256
	NM_001277196	PHF20L1	-1.37228	0.0344446	24.6883
	NM_152379	C1orf131	-2.04135	0.0348327	6.50234
	NM_001253676	TBPL1	-1.74325	0.0356712	6.72645
	NM_001024647	RAB3IP	-2.59663	0.0358928	15.728
	NM_173470	MMGT1	-1.49603	0.0358928	23.6115
	NM_002754	MAPK13	-1.38731	0.0358928	50.291
	NM_000161	GCH1	-4.48619	0.0365248	2.97444
	NM_018094	GSPT2	-4.21636	0.0375421	3.96065
	NM_006756	TCEA1	-2.16644	0.0375421	13.6582
	NM_198467	RSBN1L	-1.64972	0.0382596	5.70455
	NM_001114173	CTSC	-1.94444	0.0384681	23.9189
	NM_001130851	CDKN3	-1.95599	0.0386891	36.4224
	NM_001014286	SUPT20H	-3.04932	0.0397226	6.30872
	NM_022786	ARV1	-3.20752	0.0398041	8.63935
	NM_001164821	DCAF17	-4.38373	0.0401535	3.92251
	NM_001258006	COPS4	-3.07349	0.0401535	8.94451
	NM_173531	ZNF100	-1.30722	0.0401535	10.7734
	NM_014407	KCNMB3	-4.21271	0.0403601	0.790111
	NM_001014279	ANXA2R	-3.22874	0.0403843	2.53643
	NM_018847	KLHL9	-1.01943	0.0411844	18.1564
	NM_001035254	FAM102A	-2.77609	0.0422562	18.6121
	NM_022163	MRPL46	-1.49992	0.0465455	20.4988
	NM_005513	GTF2E1	-2.94672	0.0471307	5.29541
	XM_006712556	ORC4	-3.36143	0.0493501	7.15742
	NM_001286277	TUBGCP3	-1.26766	0.0495048	12.2558
