# Supplementary material for: KSHV transactivator-derived small peptide traps coactivators to attenuate MYC and inhibits leukemia and lymphoma cell growth
Source: Commun Biol. 2021 Dec 2;4:1330. doi: 10.1038/s42003-021-02853-0 (PMC8639922; doi:10.1038/s42003-021-02853-0)
Supplement: Supplementary file 6 — Supplementary Data 3 [file 42003_2021_2853_MOESM6_ESM.xlsx]

## Sheet: DESeq2
gene_name	log2FC_deseq2	padj	avg.RPM.ctrl
NM_178014.2	-1.04534	1.71813e-39	1498.1
NM_005737.3	-1.24266	5.32909e-37	383.279
NM_001282431.1	-1.24202	5.32909e-37	382.805
NM_001145160.1	-1.61892	1.97233e-32	87.3889
NM_003290.2	-1.61892	1.97233e-32	87.3889
NM_001198.3	-1.56513	2.79833e-31	85.6517
NM_182907.2	-1.56513	2.79833e-31	85.6517
XM_005267094.2	-1.56513	2.79833e-31	85.6517
XM_006715550.1	-1.56513	2.79833e-31	85.6517
NM_002167.4	-1.82893	9.85364e-28	38.5528
rna27217	-1.24166	1.40339e-23	189.106
NM_001195286.1	-1.23965	1.69519e-23	188.971
NM_002460.3	-1.23965	1.69519e-23	188.971
XM_006715090.1	-1.23965	1.69519e-23	188.971
NM_001759.3	-1.01854	3.45468e-19	446.611
NM_002298.4	-1.1171	4.03794e-18	285.213
XM_005266374.1	-1.1171	4.03794e-18	285.213
NM_018285.3	-1.07453	2.23856e-17	214.463
NM_015675.3	-1.45703	5.80312e-17	26.9429
NM_005098.3	-1.70762	3.48305e-16	40.1094
NM_001113546.1	-1.79566	4.95395e-16	29.4928
NM_001113547.1	-1.79566	4.95395e-16	29.4928
NM_001243775.1	-1.79566	4.95395e-16	29.4928
NM_016357.4	-1.79566	4.95395e-16	29.4928
NM_003655.2	-1.06427	4.8897e-15	109.169
NM_000572.2	-2.40309	5.51255e-12	14.6441
NM_001455.3	-2.16683	5.67447e-12	18.6642
NM_201559.2	-2.16683	5.67447e-12	18.6642
XM_005266867.2	-2.16683	5.67447e-12	18.6642
XM_005266868.1	-2.16683	5.67447e-12	18.6642
NM_002467.4	-1.64312	5.77771e-12	22.1401
NM_001130172.1	-1.8704	6.08948e-12	51.9915
NM_001130173.1	-1.8704	6.08948e-12	51.9915
NM_001161656.1	-1.8704	6.08948e-12	51.9915
NM_001161657.1	-1.8704	6.08948e-12	51.9915
NM_001161658.1	-1.8704	6.08948e-12	51.9915
NM_001161659.1	-1.8704	6.08948e-12	51.9915
NM_001161660.1	-1.8704	6.08948e-12	51.9915
NM_005375.2	-1.8704	6.08948e-12	51.9915
NM_001032282.3	-1.37905	1.7552e-11	18.0698
NM_005655.3	-1.37905	1.7552e-11	18.0698
rna37876	-1.37905	1.7552e-11	18.0698
rna37877	-1.37905	1.7552e-11	18.0698
NM_020151.3	-1.07238	6.2632e-11	198.575
NM_001159673.1	-1.2814	6.77497e-11	117.493
NM_001159674.1	-1.2814	6.77497e-11	117.493
NM_001159676.1	-1.2814	6.77497e-11	117.493
NM_001159677.1	-1.2814	6.77497e-11	117.493
NM_001253771.1	-1.2814	6.77497e-11	117.493
XM_005248635.2	-1.28065	6.77497e-11	116.892
rna42294	-1.00216	7.82144e-11	93.9751
rna42295	-1.00216	7.82144e-11	93.9836
NM_001009186.1	-1.16837	2.73925e-10	265.774
NM_001762.3	-1.16837	2.73925e-10	265.774
NM_001287437.1	-1.35318	3.89612e-10	31.94
NM_001287439.1	-1.35318	3.89612e-10	31.94
NM_001287440.1	-1.35318	3.89612e-10	31.94
NM_001287442.1	-1.35318	3.89612e-10	31.94
NM_001287443.1	-1.35318	3.89612e-10	31.94
NM_199320.3	-1.35318	3.89612e-10	31.94
XM_005263229.1	-1.35318	3.89612e-10	31.94
XM_005263232.1	-1.35318	3.89612e-10	31.94
XM_006714310.1	-1.35318	3.89612e-10	31.94
NM_178836.3	-1.6122	1.20067e-09	38.2178
NM_001115156.1	-1.23234	1.23069e-09	171.223
NM_001494.3	-1.23234	1.23069e-09	171.223
NM_004368.2	-1.72409	1.85803e-09	72.4579
NM_201277.1	-1.72409	1.85803e-09	72.4579
NM_005112.4	-1.28897	3.36164e-09	66.7028
NM_017491.3	-1.28897	3.36164e-09	66.7028
XM_006713988.1	-1.28897	3.36164e-09	66.7028
NM_001136204.2	-1.1259	4.23472e-09	215.211
NM_018715.3	-1.1259	4.23472e-09	215.211
NM_001258310.1	-1.43661	1.80633e-08	58.653
NM_001145443.1	-1.56229	1.99208e-08	21.698
NM_001282630.1	-1.56229	1.99208e-08	21.698
NM_004566.3	-1.56229	1.99208e-08	21.698
XM_005252463.1	-1.56229	1.99208e-08	21.698
XM_005252464.1	-1.56229	1.99208e-08	21.698
XM_005263153.2	-1.41589	1.99208e-08	52.3774
NM_001002295.1	-1.34592	2.9312e-08	39.1363
NM_002051.2	-1.34592	2.9312e-08	39.1363
NM_182663.2	-1.81869	3.02957e-08	76.6801
NM_182664.2	-1.81869	3.02957e-08	76.7732
NM_182665.2	-1.81869	3.02957e-08	76.6801
NM_001033714.2	-1.42818	3.17291e-08	57.7573
NM_001258308.1	-1.42818	3.17291e-08	57.7573
NM_001258309.1	-1.42818	3.17291e-08	57.7573
NM_006170.3	-1.42818	3.17291e-08	57.7573
XM_005253691.1	-1.42818	3.17291e-08	57.7573
NM_001128160.1	-1.86849	3.71644e-08	29.6328
NM_001128161.1	-1.86849	3.71644e-08	29.6328
NM_014517.4	-1.86849	3.71644e-08	29.6328
XM_006713322.1	-1.86849	3.71644e-08	29.6328
NM_001261834.1	-1.91788	3.75817e-08	48.5282
NM_004749.3	-1.91788	3.75817e-08	48.5282
NM_030900.3	-1.91788	3.75817e-08	48.5282
NM_199122.2	-1.91788	3.75817e-08	48.5282
NM_001286407.1	-1.54997	4.90629e-08	21.6748
NM_152260.2	-1.54997	4.90629e-08	21.6748
NM_006471.2	-2.04499	5.28033e-08	51.9732
XM_005258076.1	-2.04499	5.28033e-08	51.9732
XM_005258077.2	-2.04499	5.28033e-08	51.9732
XM_005258078.1	-2.04499	5.28033e-08	51.9732
NM_004091.3	-1.25645	5.33894e-08	69.4038
XM_005245748.1	-1.25645	5.33894e-08	69.4038
XM_005245749.1	-1.25645	5.33894e-08	69.4038
NM_001135242.1	-1.16574	6.14777e-08	1042.77
NM_001258432.1	-1.16574	6.14777e-08	1042.77
NM_001258433.1	-1.16574	6.14777e-08	1042.77
NM_006096.3	-1.16574	6.14777e-08	1042.77
NM_006887.4	-1.05012	6.35048e-08	58.1794
NM_001270439.1	-1.79966	8.25891e-08	57.0882
NM_005717.3	-1.79966	8.25891e-08	57.0882
XM_006714502.1	-2.03347	8.3189e-08	102.305
NM_152414.4	-1.58453	8.42539e-08	50.7181
NM_001429.3	-1.36778	1.16596e-07	45.4113
XM_006724165.1	-1.36778	1.16596e-07	45.4113
NM_001281300.1	-1.23528	1.19817e-07	71.5934
NM_031946.5	-1.23528	1.19817e-07	71.5934
XM_005249943.1	-1.23528	1.19817e-07	71.5934
XM_006715849.1	-1.23528	1.19817e-07	71.5934
NM_001256370.1	-1.43464	1.22356e-07	40.5257
NM_001286523.1	-1.43464	1.22356e-07	40.5257
NM_022136.4	-1.43464	1.22356e-07	40.5257
NM_001017369.2	-1.67882	1.5038e-07	31.7821
NM_006745.4	-1.67882	1.5038e-07	31.7821
XM_005263176.1	-1.67882	1.5038e-07	31.7821
NM_001042510.1	-1.39002	1.5038e-07	79.1609
NM_001267708.1	-1.39002	1.5038e-07	79.1609
NM_001267709.1	-1.39002	1.5038e-07	79.1609
NM_016096.3	-1.39002	1.5038e-07	79.1609
NM_003993.2	-2.09494	1.83795e-07	23.9031
XM_005244876.1	-2.09494	1.83795e-07	23.9031
XM_005244878.1	-2.09494	1.83795e-07	23.9031
XM_005244879.1	-2.09494	1.83795e-07	23.9031
rna5681	-2.09494	1.83795e-07	23.9031
NM_020803.3	-1.45968	1.83808e-07	45.1205
NM_004759.4	-1.38973	2.20614e-07	74.7237
XM_005273353.2	-1.38973	2.20614e-07	74.7237
NM_032960.3	-1.38973	2.24227e-07	74.457
NM_030952.1	-1.95388	2.36741e-07	10.2144
XM_005245515.2	-1.95388	2.36741e-07	10.2144
NM_001287054.1	-1.54447	2.44911e-07	61.1928
NM_001287055.1	-1.54447	2.44911e-07	61.1928
NM_003439.2	-1.54447	2.44911e-07	61.1928
XM_006716112.1	-1.54447	2.44911e-07	61.1928
NM_024496.3	-1.52046	2.50486e-07	36.4993
NM_018124.3	-1.06818	3.08954e-07	61.6679
XM_005256021.2	-1.06818	3.08954e-07	61.6679
XM_005256022.2	-1.06818	3.08954e-07	61.6679
XM_006721227.1	-1.06818	3.08954e-07	61.6679
XM_006721228.1	-1.06818	3.08954e-07	61.6679
XM_005252442.1	-1.31093	3.77032e-07	36.3433
XM_005252443.2	-1.31093	3.77032e-07	36.3433
NM_016946.4	-1.8257	4.21728e-07	29.0673
NM_001286277.1	-2.68611	5.25137e-07	12.8942
NM_006322.5	-2.68611	5.25137e-07	12.8942
NM_030782.3	-2.01923	5.31029e-07	92.2522
NM_001007214.1	-1.14222	5.64366e-07	143.581
NM_014412.2	-1.14222	5.64366e-07	143.581
NM_001079818.1	-1.766	6.33161e-07	46.0254
NM_000210.2	-1.71469	6.94359e-07	46.7906
NM_015315.4	-1.07382	7.6698e-07	189.992
XM_005254500.1	-1.13073	7.67908e-07	44.2947
XM_005254505.1	-1.13073	7.67908e-07	44.2947
XM_006720586.1	-1.13073	7.67908e-07	44.2947
NM_002473.4	-1.83267	8.25381e-07	52.5494
XM_006712510.1	-1.75738	1.01168e-06	44.8612
XM_006712511.1	-1.70609	1.04472e-06	45.6264
NM_001204106.1	-1.70117	1.04472e-06	15.4227
NM_001204107.1	-1.70117	1.04472e-06	15.4227
NM_001204108.1	-1.70117	1.04472e-06	15.4227
NM_001204109.1	-1.70117	1.04472e-06	15.4227
NM_001204110.1	-1.70117	1.04472e-06	15.4227
NM_001204111.1	-1.70117	1.04472e-06	15.4227
NM_001204112.1	-1.70117	1.04472e-06	15.4227
NM_006538.4	-1.70117	1.04472e-06	15.4227
NM_138621.4	-1.70117	1.04472e-06	15.4227
NM_138622.3	-1.70117	1.04472e-06	15.4227
NM_138623.3	-1.70117	1.04472e-06	15.4227
NM_138624.3	-1.70117	1.04472e-06	15.4227
NM_138625.3	-1.70117	1.04472e-06	15.4227
NM_138626.3	-1.70117	1.04472e-06	15.4227
NM_138627.3	-1.70117	1.04472e-06	15.4227
NM_207003.2	-1.70117	1.04472e-06	15.4227
XM_005263551.1	-1.70117	1.04472e-06	15.4227
XM_005263553.1	-1.70117	1.04472e-06	15.4227
XM_005263554.1	-1.70117	1.04472e-06	15.4227
XM_005263559.1	-1.70117	1.04472e-06	15.4227
XM_005263560.1	-1.70117	1.04472e-06	15.4227
rna11615	-1.70117	1.04472e-06	15.4227
rna11618	-1.70117	1.04472e-06	15.4227
rna11621	-1.70117	1.04472e-06	15.4227
NM_001278516.1	-1.44958	1.04472e-06	44.5589
NM_001278518.1	-1.44958	1.04472e-06	44.5126
XM_006714749.1	-1.19497	1.04472e-06	111.802
XM_006714750.1	-1.19497	1.04472e-06	111.802
NM_005859.4	-1.22293	1.09407e-06	71.5777
NM_001204171.1	-1.44346	1.19116e-06	44.0825
NM_001204172.1	-1.44346	1.19116e-06	44.0825
NM_001278517.1	-1.44346	1.19116e-06	44.0825
NM_001278519.1	-1.44346	1.19116e-06	44.0825
NM_002393.4	-1.44346	1.19116e-06	44.0825
NM_001010851.2	-2.98622	1.40789e-06	6.10452
XM_006723458.1	-2.98622	1.40789e-06	6.10452
NM_001134340.1	-1.02135	1.48461e-06	140.476
NM_032302.3	-1.02135	1.48461e-06	140.476
XM_006715792.1	-1.02135	1.48461e-06	140.476
XM_006716775.1	-1.01663	1.56703e-06	71.7631
NM_001123383.1	-1.41235	1.60307e-06	25.0011
NM_001123384.1	-1.41235	1.60307e-06	25.0011
NM_001123385.1	-1.41235	1.60307e-06	25.0011
NM_017745.5	-1.41235	1.60307e-06	25.0011
XM_005272616.1	-1.41235	1.60307e-06	25.0011
XM_005272617.2	-1.41235	1.60307e-06	25.0011
XM_005272618.1	-1.41235	1.60307e-06	25.0011
XM_005272619.2	-1.41235	1.60307e-06	25.0011
XM_005272620.2	-1.41235	1.60307e-06	25.0011
XM_006724536.1	-1.41235	1.60307e-06	25.0011
NM_001190737.1	-1.01492	1.62409e-06	72.3303
NM_001190738.1	-1.01492	1.62409e-06	72.3303
NM_005596.3	-1.01492	1.62409e-06	72.3303
XM_006716774.1	-1.01492	1.62409e-06	72.3303
XM_005245092.1	-1.13576	1.7896e-06	139.419
NM_001282787.1	-1.0068	1.84831e-06	70.4385
XM_005251467.1	-1.0068	1.84831e-06	70.4385
XM_005251468.2	-1.0068	1.84831e-06	70.4385
XM_005251469.1	-1.0068	1.84831e-06	70.4385
XM_005251470.1	-1.0068	1.84831e-06	70.4385
XM_005251471.1	-1.0068	1.84831e-06	70.4385
XM_006716773.1	-1.0068	1.84831e-06	70.4385
NM_030627.2	-1.39253	2.15499e-06	29.3148
XM_005265994.1	-1.39253	2.15499e-06	29.3148
XM_005265995.1	-1.39253	2.15499e-06	29.3148
XM_005265996.1	-1.39253	2.15499e-06	29.3148
NM_001786.4	-1.33416	2.78892e-06	79.8236
NM_033379.4	-1.33416	2.78892e-06	79.8236
XM_005270303.1	-1.33416	2.78892e-06	79.8236
XM_006718082.1	-1.33416	2.78892e-06	79.8236
XM_006718083.1	-1.33416	2.78892e-06	79.8236
NM_001077484.1	-1.31871	2.8198e-06	74.9289
NM_001278387.1	-1.31871	2.8198e-06	74.9289
NM_001278388.1	-1.31871	2.8198e-06	74.9289
NM_001278389.1	-1.31871	2.8198e-06	74.9289
NM_030674.3	-1.31871	2.8198e-06	74.9289
NM_001102575.1	-1.53511	3.14274e-06	31.5448
NM_001145427.1	-1.53511	3.14274e-06	31.5525
NM_001135694.2	-1.42003	3.23474e-06	110.873
NM_005662.6	-1.42003	3.23474e-06	110.873
XM_006716394.1	-1.42003	3.23474e-06	110.856
NM_004136.2	-1.23825	4.0331e-06	46.0186
NM_000878.3	-1.16769	4.52842e-06	177.752
NM_001271629.1	-1.44998	4.71043e-06	26.4435
NM_005920.3	-1.44998	4.71043e-06	26.4435
XM_005245169.2	-1.44998	4.71043e-06	26.4435
XM_005245170.1	-1.44998	4.71043e-06	26.4435
XM_006711330.1	-1.44998	4.71043e-06	26.4435
XM_006711331.1	-1.44998	4.71043e-06	26.4435
XM_006711332.1	-1.44998	4.71043e-06	26.4435
XM_006711333.1	-1.44998	4.71043e-06	26.4435
XM_006711334.1	-1.44998	4.71043e-06	26.4435
NM_000684.2	-1.07841	4.84546e-06	19.1501
NM_017743.4	-1.20223	5.11196e-06	34.9392
NM_130434.3	-1.20223	5.11196e-06	34.9392
NM_197960.2	-1.20223	5.11196e-06	34.9392
NM_197961.2	-1.20223	5.11196e-06	34.9392
NM_080605.3	-1.59553	5.70633e-06	45.8113
NM_025146.2	-1.23092	6.34022e-06	63.1369
NM_001173487.1	-1.54264	6.44964e-06	23.3594
NM_001173488.1	-1.54264	6.44964e-06	23.3594
NM_017544.3	-1.54264	6.44964e-06	23.3594
XM_005262443.2	-1.54264	6.44964e-06	23.3594
NM_031904.3	-1.82719	6.56272e-06	51.9074
XM_005274349.1	-1.82719	6.56272e-06	51.9074
NM_017542.3	-1.75287	7.23617e-06	23.9272
XM_005245370.1	-1.75287	7.23617e-06	23.9272
XM_005245371.1	-1.75287	7.23617e-06	23.9272
XM_005245372.1	-1.75287	7.23617e-06	23.9272
NM_032346.1	-1.73214	7.25252e-06	26.5106
NM_006519.2	-1.29992	7.84987e-06	39.7805
XM_005267117.2	-1.29992	7.84987e-06	39.7805
NM_005334.2	-1.07272	8.58986e-06	96.7958
XM_005274664.1	-1.07272	8.58986e-06	96.7958
XM_006724815.1	-1.07272	8.58986e-06	96.7958
XM_006724816.1	-1.07272	8.58986e-06	96.7958
NM_001164615.1	-1.88534	9.06182e-06	20.933
NM_001164616.1	-1.88534	9.06182e-06	20.933
NM_003506.3	-1.88534	9.06182e-06	20.933
rna37900	-1.88534	9.06182e-06	20.933
NM_001161527.1	-1.29666	9.25379e-06	50.392
NM_024309.3	-1.29666	9.25379e-06	50.392
XM_005248010.1	-1.29666	9.25379e-06	50.392
NM_002647.2	-1.56858	9.79772e-06	47.2628
NM_006796.2	-1.70049	1.07417e-05	38.7729
XM_005247794.2	-1.26013	1.09425e-05	61.5206
NM_006472.4	-1.30604	1.1049e-05	10.8928
NM_001284277.1	-1.36342	1.31422e-05	77.0477
NM_001284278.1	-1.36342	1.31422e-05	77.0631
NM_012399.4	-1.36342	1.31422e-05	77.0631
NM_001128148.1	-1.24305	1.33465e-05	60.1645
NM_003234.2	-1.24305	1.33465e-05	60.1645
NM_003045.4	-1.12869	1.42784e-05	66.7172
XM_005266507.1	-1.12869	1.42784e-05	66.7172
NM_022130.3	-1.48935	1.44356e-05	26.6186
NM_015001.2	-2.03693	2.37542e-05	21.4625
NM_003350.2	-1.60912	2.37709e-05	51.2995
NM_001256858.1	-1.80782	2.39459e-05	19.2934
NM_025126.3	-1.80782	2.39459e-05	19.2934
NM_194271.2	-1.80782	2.39459e-05	19.2934
NM_001070.4	-1.59774	2.62174e-05	81.5769
NM_001289160.1	-1.1372	2.66531e-05	32.6847
NM_001289161.1	-1.1372	2.66531e-05	32.6847
NM_005931.4	-1.1372	2.66531e-05	32.6847
NM_001197104.1	-1.6309	3.56119e-05	22.1612
NM_005933.3	-1.6309	3.56119e-05	22.1612
XM_006718839.1	-1.6309	3.56119e-05	22.1612
XM_006718840.1	-1.6309	3.56119e-05	22.1612
XM_005254342.2	-1.793	3.75689e-05	42.6093
XM_005254343.2	-1.793	3.75689e-05	42.6093
XM_005254344.2	-1.793	3.75689e-05	42.6093
XM_005254345.2	-1.793	3.75689e-05	42.6093
XM_005254346.2	-1.793	3.75689e-05	42.6093
NM_004739.3	-1.0875	3.75689e-05	86.4935
NM_001258038.1	-4.6367	4.00149e-05	1.70159
NM_001258039.1	-4.6367	4.00149e-05	1.70159
NM_005841.2	-4.6367	4.00149e-05	1.70159
NM_199327.2	-4.6367	4.00149e-05	1.70159
XM_005262686.1	-4.6367	4.00149e-05	1.70159
NM_001172128.1	-1.65375	4.00149e-05	46.4688
NM_004513.5	-1.65375	4.00149e-05	46.4688
NM_172217.3	-1.65375	4.00149e-05	46.4688
NM_001270940.1	-1.31891	4.00149e-05	60.4111
NM_015171.3	-1.31891	4.00149e-05	60.4111
XM_005255195.1	-1.31891	4.00149e-05	60.4111
XM_005255197.1	-1.31891	4.00149e-05	60.4111
XM_005255198.1	-1.31891	4.00149e-05	60.4111
XM_005255199.1	-1.31891	4.00149e-05	60.4111
XM_005255200.1	-1.31891	4.00149e-05	60.4111
NM_032862.4	-1.31004	4.00149e-05	30.8461
NM_001077397.1	-1.13062	4.00149e-05	46.6138
NM_182972.2	-1.13062	4.00149e-05	46.6138
NM_001130006.1	-1.07605	4.02729e-05	121.332
NM_001130007.1	-1.07605	4.02729e-05	121.332
NM_002094.3	-1.07605	4.02729e-05	121.332
XM_005255274.1	-1.07605	4.02729e-05	121.332
XM_005255275.1	-1.07605	4.02729e-05	121.332
NM_001098786.1	-1.46666	4.33033e-05	27.6636
NM_013332.3	-1.46666	4.33033e-05	27.6636
XM_005251300.1	-1.46216	4.39888e-05	60.5293
NM_001166017.1	-3.3555	4.62435e-05	13.617
NM_145061.5	-3.3555	4.62435e-05	13.617
XM_005266288.1	-3.3555	4.62435e-05	13.617
NM_005063.4	-1.12312	4.69608e-05	128.82
NM_005030.3	-1.75448	4.88944e-05	68.0788
NM_001033087.1	-1.33394	4.88944e-05	43.4815
NM_080676.5	-1.33394	4.88944e-05	43.4815
XM_005260667.1	-1.33394	4.88944e-05	43.4815
XM_006723544.1	-1.33394	4.88944e-05	43.4815
NM_032830.2	-1.27162	4.88944e-05	69.538
XM_005256204.1	-1.27162	4.88944e-05	69.538
XM_005256205.1	-1.27162	4.88944e-05	69.538
NM_018361.3	-2.03278	4.94163e-05	17.0404
NM_013393.1	-1.16622	4.9893e-05	33.1483
NM_153371.3	-3.82972	5.90636e-05	4.12508
XM_006719776.1	-3.82972	5.90636e-05	4.12508
NM_024644.3	-1.49593	6.02124e-05	27.5348
NM_022346.4	-1.17291	6.2414e-05	60.2157
NM_001199282.2	-3.61712	8.15768e-05	10.7613
NM_006726.4	-3.61712	8.15768e-05	10.7613
XM_005263372.1	-3.61712	8.15768e-05	10.7613
XM_005263373.1	-3.61712	8.15768e-05	10.7613
XM_005263374.1	-3.61712	8.15768e-05	10.7613
XM_005263375.1	-3.61712	8.15768e-05	10.7613
XM_005263376.2	-3.61712	8.15768e-05	10.7613
XM_006714429.1	-3.61712	8.15768e-05	10.7613
NM_001175.5	-1.53124	8.20778e-05	89.0604
NM_003129.3	-1.34896	8.77763e-05	47.1382
NM_182627.1	-3.46134	9.13611e-05	3.42613
XM_005269319.2	-3.46134	9.13611e-05	3.50006
XM_005269320.1	-3.46134	9.13611e-05	3.50006
NM_001400.4	-2.56152	9.16515e-05	3.56553
XM_006710399.1	-2.56152	9.16515e-05	3.56553
NM_006320.4	-1.48018	9.39982e-05	69.4558
NM_018164.2	-2.1738	9.57397e-05	20.7063
XM_005253422.1	-2.1738	9.57397e-05	20.7063
XM_006719106.1	-2.1738	9.57397e-05	20.7063
XM_006719107.1	-2.1738	9.57397e-05	20.7063
XM_006713971.1	-1.23239	9.74244e-05	54.3175
NM_001288653.1	-1.0771	9.74244e-05	93.5581
NM_004859.3	-1.0771	9.74244e-05	93.5581
NM_001212.3	-1.16426	9.82412e-05	119.396
NM_001006946.1	-1.35563	0.000106078	106.701
NM_002997.4	-1.35563	0.000106078	106.701
XM_005262620.2	-1.35563	0.000106078	106.701
XM_005262621.1	-1.35563	0.000106078	106.701
XM_005262622.1	-1.35563	0.000106078	106.701
XM_006712060.1	-1.35563	0.000106078	106.701
NM_002928.3	-1.22823	0.000107456	14.9459
NM_001282962.1	-1.26411	0.000109113	28.2783
NM_001282963.1	-1.26411	0.000109113	28.2783
NM_018410.4	-1.26411	0.000109113	28.2783
NM_001079839.2	-1.40982	0.000110635	110.834
NM_001079840.2	-1.40982	0.000110635	110.834
NM_001079841.2	-1.40982	0.000110635	110.834
NM_001079842.2	-1.40982	0.000110635	110.834
NM_001168254.1	-1.40982	0.000110635	110.834
NM_017830.3	-1.40982	0.000110635	110.834
NM_001288727.1	-1.27519	0.000113586	26.8887
NM_001288728.1	-1.27519	0.000113586	26.8887
NM_015062.4	-1.27519	0.000113586	26.8887
XM_005269656.1	-1.27519	0.000113586	26.8887
XM_006717730.1	-1.27519	0.000113586	26.8887
NM_012405.3	-1.46704	0.000114843	44.375
XM_005263437.1	-1.46704	0.000114843	44.2771
XM_006710518.1	-1.46704	0.000114843	44.2771
NM_001545.1	-2.56748	0.000117605	25.3894
XM_006713972.1	-1.1106	0.000127783	61.6599
rna20696	-1.1106	0.000127783	61.1879
NM_030895.2	-2.4144	0.000139679	6.7212
NM_145214.2	-1.31548	0.000140682	30.0741
NM_015074.3	-3.74479	0.000141079	9.57119
NM_015169.3	-1.30848	0.00014551	32.893
XM_005248112.2	-1.38274	0.000158428	109.33
XM_005248113.2	-1.38274	0.000158428	109.339
XM_005248114.2	-1.38274	0.000158428	109.339
XM_006714016.1	-1.38274	0.000158428	109.33
XM_006714017.1	-1.38274	0.000158428	109.33
XM_006714018.1	-1.38274	0.000158428	109.33
NM_006826.3	-1.02443	0.000158859	157.9
NM_001134470.1	-1.68729	0.00017262	14.783
NM_173552.3	-1.68729	0.00017262	14.783
NM_004555.3	-1.35413	0.000178585	37.946
NM_173163.2	-1.35413	0.000178585	37.946
NM_173165.2	-1.35413	0.000178585	37.946
NM_032509.3	-1.67487	0.000188197	15.1979
NM_001257408.1	-1.00495	0.000189754	52.037
NM_001257409.1	-1.00495	0.000189754	52.037
NM_001257410.1	-1.00495	0.000189754	52.037
NM_001257411.1	-1.00495	0.000189754	52.037
NM_001257412.1	-1.00495	0.000189754	52.037
NM_001257413.1	-1.00495	0.000189754	52.037
NM_001257414.1	-1.00495	0.000189754	52.037
NM_001284514.1	-1.00495	0.000189754	52.037
NM_001284515.1	-1.00495	0.000189754	52.037
NM_001284516.1	-1.00495	0.000189754	52.037
NM_012481.4	-1.00495	0.000189754	52.037
NM_183228.2	-1.00495	0.000189754	52.037
NM_183229.2	-1.00495	0.000189754	52.037
NM_183230.2	-1.00495	0.000189754	52.037
NM_183231.2	-1.00495	0.000189754	52.037
NM_183232.2	-1.00495	0.000189754	52.037
NM_016077.3	-1.2095	0.000189933	31.5886
XM_005257447.2	-1.2095	0.000189933	31.5886
NM_025141.3	-1.00583	0.000192285	41.8922
NM_078474.2	-1.00583	0.000192285	41.8922
NM_001031617.2	-1.09056	0.000194273	24.1019
NM_012414.3	-1.57733	0.000197097	32.5947
NM_014106.3	-1.41159	0.000197097	28.5849
rna67808	-2.12366	0.000199208	6.86438
rna32424	-3.31973	0.000208251	10.1699
NM_032756.2	-1.42079	0.000238819	29.1364
NM_006769.3	-1.33087	0.000242086	29.9266
XM_005271291.1	-1.33087	0.000242086	29.9266
NM_001284263.1	-1.24821	0.000243385	24.198
NM_001284264.1	-1.24821	0.000243385	24.198
NM_001284265.1	-1.24821	0.000243385	24.198
NM_173510.3	-1.24821	0.000243385	24.198
NM_001006641.3	-2.06775	0.000250221	4.75405
NM_001006642.3	-2.06775	0.000250221	4.75405
NM_001265614.2	-2.06775	0.000250221	4.75405
NM_052901.4	-2.06775	0.000250221	4.75405
XM_005251688.1	-2.06775	0.000250221	4.75405
XM_005251689.2	-2.06775	0.000250221	4.75405
XM_006716948.1	-2.06775	0.000250221	4.75405
XM_006716949.1	-2.06775	0.000250221	4.75405
rna41599	-2.06775	0.000250221	4.75405
NM_014165.3	-1.22528	0.00025085	27.1387
NM_001099286.1	-2.24842	0.0002511	7.47879
NM_138419.3	-2.24842	0.0002511	7.47879
XM_006715325.1	-2.24842	0.0002511	7.47879
NM_001206559.1	-1.88221	0.000255009	26.6292
NM_152705.2	-1.88221	0.000255009	26.6292
XM_005266414.1	-1.88221	0.000255009	26.6292
NM_001190826.1	-2.21835	0.000272655	15.8074
NM_001190827.1	-2.21835	0.000272655	15.8074
NM_022106.2	-2.21835	0.000272655	15.8074
XM_005260509.1	-2.21835	0.000272655	15.8074
NM_207354.2	-5.87933	0.000279344	7.95285
XM_006718531.1	-5.87933	0.000279344	7.95285
rna49234	-5.87933	0.000279344	7.95285
NM_001127372.1	-3.17754	0.000279977	3.77854
NM_003428.4	-3.17754	0.000279977	3.77854
XM_005266184.1	-3.17754	0.000279977	3.77854
XM_005266185.1	-3.17754	0.000279977	3.77854
XM_005266186.1	-3.17754	0.000279977	3.77854
XM_006719747.1	-3.17754	0.000279977	3.77854
NM_006943.3	-1.64165	0.000279977	60.0431
rna14490	-2.5901	0.000305829	13.7362
XM_005252250.2	-1.26146	0.000333642	43.3112
NM_024831.6	-2.35724	0.00033948	6.02304
XM_005251328.1	-2.35724	0.00033948	6.02304
XM_006716485.1	-2.35724	0.00033948	6.02304
XM_006716486.1	-2.35724	0.00033948	6.02304
XM_005267224.1	-1.77383	0.000341259	25.6626
rna31549	-1.77383	0.000341259	25.6626
rna31550	-1.77383	0.000341259	25.6626
rna31551	-1.77383	0.000341259	25.6626
NM_001099650.1	-1.44285	0.000343454	27.532
NM_173601.1	-1.44285	0.000343454	27.532
NM_020119.3	-1.23747	0.000343454	25.8442
XM_005250501.1	-1.23747	0.000343454	25.8442
rna85378	-2.21231	0.000351894	22.0268
NM_006775.2	-1.76347	0.000354598	25.709
NM_001244664.1	-1.03286	0.000357211	55.371
rna86327	-1.36963	0.000372337	19.6513
NM_032804.5	-1.39044	0.000374538	13.5573
NM_001002019.2	-1.80508	0.000381802	21.3154
NM_001002020.2	-1.80508	0.000381802	21.3154
NM_025215.5	-1.80508	0.000381802	21.3154
NM_001167.3	-1.3672	0.000381802	19.6436
NM_001204401.1	-1.3672	0.000381802	19.6436
XM_006724754.1	-1.3672	0.000381802	19.6436
NM_015570.2	-1.26295	0.000391234	43.4815
XM_005250257.1	-1.26295	0.000391234	43.149
NM_024675.3	-2.80236	0.000395459	3.41806
NM_001009993.2	-1.29082	0.000395459	31.7529
XM_005263591.2	-1.29082	0.000395459	31.7529
XM_006712263.1	-1.29082	0.000395459	31.7529
XM_006712264.1	-1.29082	0.000395459	31.7529
XM_006712265.1	-1.29082	0.000395459	31.7529
XM_006712266.1	-1.29082	0.000395459	31.7529
NM_001278552.1	-1.02619	0.000395459	153.25
NM_006000.2	-1.02619	0.000395459	153.25
rna87700	-7.35819	0.00039639	4.36272
NM_001551.2	-2.19991	0.00039639	21.8841
NM_001100626.1	-2.16851	0.00039639	9.6938
NM_006459.3	-2.16851	0.00039639	9.6938
XM_005269442.1	-2.16851	0.00039639	9.6938
NM_001048166.1	-2.06792	0.00039639	7.74791
NM_001282936.1	-2.06792	0.00039639	7.74791
NM_001282937.1	-2.06792	0.00039639	7.74791
NM_001282938.1	-2.06792	0.00039639	7.74791
NM_001282939.1	-2.06792	0.00039639	7.74791
NM_003035.2	-2.06792	0.00039639	7.74791
XM_006710834.1	-2.06792	0.00039639	7.74791
XM_006710835.1	-2.06792	0.00039639	7.74791
NM_003600.2	-1.61343	0.00039639	35.4867
NM_198433.1	-1.61343	0.00039639	35.4867
NM_198434.1	-1.61343	0.00039639	35.4867
NM_198435.1	-1.61343	0.00039639	35.4867
NM_198436.1	-1.61343	0.00039639	35.4867
NM_198437.1	-1.61343	0.00039639	35.4867
XM_005260534.1	-1.61343	0.00039639	35.4867
XM_006723871.1	-1.61343	0.00039639	35.4867
XM_006723872.1	-1.61343	0.00039639	35.4867
NM_152991.2	-1.42226	0.00039639	21.3635
rna50051	-1.42226	0.00039639	21.3635
XM_005246832.1	-1.02619	0.00039639	152.161
NM_001128210.1	-2.14702	0.000411548	8.55801
NM_181784.2	-2.14702	0.000411548	8.55801
XM_005264201.1	-2.14702	0.000411548	8.55801
XM_006711966.1	-2.14702	0.000411548	8.55801
NM_017622.2	-2.73228	0.000416854	10.3196
NM_001145097.2	-1.69891	0.000416854	8.70284
NM_001145098.2	-1.69891	0.000416854	8.70284
NM_001248008.1	-1.69891	0.000416854	8.70284
NM_005414.4	-1.69891	0.000416854	8.70284
XM_005247721.1	-1.69891	0.000416854	8.70284
XM_006713735.1	-1.69891	0.000416854	8.70284
NM_001242673.1	-1.41087	0.000431551	57.8536
NM_001242674.1	-1.41087	0.000431551	57.8536
NM_001242675.1	-1.41087	0.000431551	57.8536
NM_001242676.1	-1.41087	0.000431551	57.8536
NM_006621.5	-1.41087	0.000431551	57.8536
NM_003797.3	-1.42152	0.000434361	21.3381
XM_005274373.1	-1.42152	0.000434361	21.3381
NM_032390.4	-1.0096	0.000437975	41.8833
NM_013300.2	-1.67285	0.000480811	54.1707
XM_005253875.2	-1.67285	0.000480811	54.1707
NM_014613.2	-1.35353	0.000485739	29.5762
XM_005253456.2	-1.63149	0.000514826	10.8379
XM_005253457.2	-1.63149	0.000514826	10.8379
XM_005253458.2	-1.63149	0.000514826	10.8379
NM_001286746.1	-3.53254	0.000573413	6.07728
NM_001286747.1	-3.53254	0.000573413	6.07728
NM_024808.3	-3.53254	0.000573413	6.07728
NM_015322.4	-1.29264	0.000577842	16.553
XM_006720370.1	-1.29264	0.000577842	16.553
NM_001206612.1	-1.01014	0.000581227	54.5632
NM_015607.3	-1.01014	0.000581227	54.5632
XM_005245085.1	-1.01014	0.000581227	54.5632
XM_005245086.1	-1.01014	0.000581227	54.5632
XM_006711269.1	-1.01014	0.000581227	54.5632
NM_001029976.2	-1.05619	0.000586959	13.8938
NM_006958.2	-1.05619	0.000586959	13.8938
XM_005272341.1	-1.05619	0.000586959	13.8938
XM_005272342.1	-1.05619	0.000586959	13.8938
NM_001067.3	-1.22336	0.000594937	95.0121
XM_005257632.1	-1.22336	0.000594937	95.0121
NM_021928.3	-1.21231	0.000594937	169.027
NM_031942.4	-1.99724	0.00059966	10.4506
NM_145810.2	-1.99724	0.00059966	10.4506
XM_005249095.1	-2.64514	0.000601187	2.31409
XM_005249097.1	-2.64514	0.000601187	2.31409
XM_005249098.1	-2.64514	0.000601187	2.31409
XM_005249099.1	-2.64514	0.000601187	2.31409
XM_005249100.2	-2.64514	0.000601187	2.31409
XM_005249101.1	-2.64514	0.000601187	2.31409
XM_006715095.1	-2.64514	0.000601187	2.31409
rna54530	-2.20327	0.000601187	12.595
NM_001243794.1	-1.77013	0.000601187	29.5201
NM_001243795.1	-1.77013	0.000601187	29.5201
NM_018641.4	-1.77013	0.000601187	29.5201
NM_001097590.2	-1.17394	0.000601187	16.4733
NM_001265601.1	-1.17394	0.000601187	16.4733
NM_006414.4	-1.17394	0.000601187	16.4733
NM_183005.4	-1.17394	0.000601187	16.4733
XM_006717363.1	-1.17394	0.000601187	16.4733
XM_006717364.1	-1.17394	0.000601187	16.4733
NM_005783.3	-2.42777	0.000628949	12.1113
NM_194460.2	-1.07646	0.000629464	96.0283
XM_005259594.1	-1.07646	0.000629464	96.0283
NM_004833.1	-2.07504	0.000629656	22.1334
XM_005245616.2	-2.07504	0.000629656	22.1334
XM_005245617.2	-2.07504	0.000629656	22.1334
XM_006711633.1	-2.07504	0.000629656	22.1334
rna10931	-1.1028	0.000637559	106.196
rna10932	-1.1028	0.000637559	106.196
rna10933	-1.1028	0.000637559	106.196
NM_177424.2	-3.21448	0.000652762	5.18767
XM_006711976.1	-1.22237	0.000653685	11.1428
XM_006711977.1	-1.22237	0.000653685	11.1428
NM_016647.2	-1.4409	0.00065372	94.8206
XM_005250955.1	-1.4409	0.00065372	94.8206
NM_001007278.2	-1.32714	0.00065372	14.3591
NM_005798.4	-1.32714	0.00065372	14.3591
NM_052811.3	-1.32714	0.00065372	14.3591
NM_213590.2	-1.32714	0.00065372	14.3591
NM_022725.3	-1.913	0.000654204	11.7409
NM_004985.3	-1.4259	0.000658563	35.5958
rna11329	-2.69321	0.000665138	10.563
NM_001039711.1	-2.229	0.000678079	15.7009
NM_001039712.1	-2.229	0.000678079	15.7009
NM_032998.2	-2.229	0.000678079	15.7009
NM_017798.3	-1.19235	0.000740017	30.3368
NM_173647.3	-2.49026	0.000757842	11.7247
NM_018445.5	-1.5333	0.000761006	27.4388
XM_006714013.1	-1.05835	0.000775828	15.5614
NM_152493.2	-4.50721	0.000784323	9.39338
XM_005270507.1	-4.50721	0.000784323	9.39338
XM_005270508.2	-4.50721	0.000784323	9.39338
NM_018380.3	-1.13942	0.000785699	24.6122
NM_032012.3	-1.3839	0.000809168	22.2173
NM_005891.2	-1.3684	0.000818182	68.9711
XM_005266980.2	-1.3684	0.000818182	68.9402
NM_025228.3	-2.40448	0.000826904	27.2027
XM_005273279.2	-2.40448	0.000826904	27.2027
XM_005273280.1	-2.40448	0.000826904	27.2027
rna7754	-2.40448	0.000826904	27.3421
NM_001282538.1	-1.1496	0.000879414	151.906
NM_001282539.1	-1.1496	0.000879414	151.906
NM_002074.4	-1.1496	0.000879414	151.906
NM_014014.4	-1.32482	0.000880255	87.2511
NM_001278359.1	-1.02641	0.000886841	15.757
NM_001278360.1	-1.02641	0.000886841	15.757
NM_001278361.1	-1.02641	0.000886841	15.757
NM_001278362.1	-1.02641	0.000886841	15.757
NM_001278363.1	-1.02641	0.000886841	15.757
NM_001278364.1	-1.02641	0.000886841	15.757
NM_001278365.1	-1.02641	0.000886841	15.757
NM_001278366.1	-1.02641	0.000886841	15.757
NM_001278367.1	-1.02641	0.000886841	15.757
NM_001278368.1	-1.02641	0.000886841	15.757
NM_001278369.1	-1.02641	0.000886841	15.757
NM_004310.4	-1.02641	0.000886841	15.757
NM_001270728.1	-2.7468	0.000900701	13.1605
NM_001270732.1	-2.7468	0.000900701	13.1605
NM_001270734.1	-2.7468	0.000900701	13.1605
NM_001270735.1	-2.7468	0.000900701	13.1605
rna82017	-2.7468	0.000900701	13.1605
rna82018	-2.7468	0.000900701	13.1605
NM_001127320.2	-1.09633	0.000900701	52.4664
NM_001287815.1	-1.09633	0.000900701	52.4664
XM_005245673.1	-1.09633	0.000900701	52.4664
XM_005245674.1	-1.09633	0.000900701	52.4664
NM_001286184.1	-1.49806	0.000911935	27.498
NM_014655.3	-1.49806	0.000911935	27.498
XM_006711657.1	-1.49806	0.000911935	27.498
rna5831	-1.49806	0.000911935	27.498
rna5834	-1.49806	0.000911935	27.498
rna5835	-1.49806	0.000911935	27.498
NM_001162893.1	-1.9914	0.000924983	12.9303
NM_001162894.1	-1.9914	0.000924983	12.9303
NM_001162895.1	-1.9914	0.000924983	12.9303
NM_014656.2	-1.9914	0.000924983	12.9303
NM_001024647.3	-2.04244	0.000946883	21.8541
NM_001278402.1	-2.04244	0.000946883	21.8541
NM_022456.4	-2.04244	0.000946883	21.8541
NM_175623.3	-2.04244	0.000946883	21.8541
NM_175624.3	-2.04244	0.000946883	21.8541
NM_175625.3	-2.04244	0.000946883	21.8541
rna54062	-2.04244	0.000946883	21.8541
rna54065	-2.04244	0.000946883	21.8541
NM_001174166.1	-5.47865	0.000952729	1.95102
NM_004694.4	-5.47865	0.000952729	1.95102
XM_005257789.1	-5.47865	0.000952729	1.95102
XM_006722169.1	-5.47865	0.000952729	1.95102
NM_145804.2	-1.79472	0.000952804	10.0212
NM_020832.1	-1.55787	0.00100638	15.8019
XM_005245366.1	-1.55787	0.00100638	15.8019
XM_005245368.2	-1.55787	0.00100638	15.8019
NM_001270726.1	-2.74664	0.00101796	13.1605
NM_001270727.1	-2.74664	0.00101796	13.1605
NM_001270729.1	-2.74664	0.00101796	13.1605
NM_001270730.1	-2.74664	0.00101796	13.1605
NM_001270731.1	-2.74664	0.00101796	13.1605
NM_001270733.1	-2.74664	0.00101796	13.1605
NM_015367.3	-2.74664	0.00101796	13.1605
NM_012460.2	-1.89955	0.00101796	24.061
NM_001134793.1	-1.60735	0.00104562	10.8542
NM_145014.2	-1.60735	0.00104562	10.8542
XM_005271430.1	-1.60735	0.00104562	10.8542
XM_006718777.1	-1.60735	0.00104562	10.8542
XM_006718778.1	-1.60735	0.00104562	10.8542
NM_181725.3	-3.68372	0.00105169	8.86909
NM_001134296.1	-1.56379	0.0010614	22.5745
NM_006803.3	-1.56379	0.0010614	22.5745
XM_006716276.1	-1.56379	0.0010614	22.5745
rna82015	-2.74655	0.00110349	12.7507
NM_001135811.1	-1.58426	0.00110578	10.3366
NM_001135812.1	-1.58426	0.00110578	10.3366
NM_021238.2	-1.58426	0.00110578	10.3366
NM_177538.2	-1.70492	0.00112131	15.9183
XM_006724075.1	-2.74652	0.00113862	12.6683
XM_006724076.1	-2.74652	0.00113862	12.6683
NM_021943.2	-2.48312	0.00117442	12.7106
XM_005249269.1	-2.48312	0.00117442	12.7106
NM_018944.2	-2.95185	0.00119378	11.8906
NM_017969.2	-1.73227	0.00119503	20.0789
XM_005263707.1	-1.73227	0.00119503	20.0789
NM_019110.3	-2.82519	0.00119899	2.06652
NM_012420.2	-3.18384	0.00121621	2.60356
NM_153689.5	-1.21445	0.00124811	12.5252
NM_001012614.1	-1.40852	0.00125793	79.1529
NM_001328.2	-1.40852	0.00125793	79.1529
XM_005272261.1	-1.40852	0.00125793	79.1529
XM_005272262.2	-1.40852	0.00125793	79.1529
XM_005272263.2	-1.40852	0.00125793	79.1529
NM_021158.3	-1.44034	0.00126165	19.3832
XM_005260773.1	-1.44034	0.00126165	19.3832
XM_005260774.1	-1.44034	0.00126165	19.3832
NM_001282426.1	-3.35762	0.00127404	9.39954
NM_001282427.1	-3.35762	0.00127404	9.39954
NM_002649.3	-3.35762	0.00127404	9.39954
NM_001098787.1	-2.27024	0.00127929	11.9385
NM_016526.4	-2.27024	0.00127929	11.9385
NM_022147.2	-1.43835	0.00128358	17.2949
NM_003796.3	-1.59169	0.0012905	33.6218
rna75366	-1.59169	0.0012905	33.6218
NM_007359.4	-1.44011	0.00130427	35.816
XM_005257163.1	-1.44011	0.00130427	35.816
NM_206854.2	-1.59185	0.00133491	26.2163
NM_206855.2	-1.59185	0.00133491	26.2163
NM_006510.4	-2.26307	0.00134802	16.4692
NM_001281496.1	-1.10161	0.00134802	140.344
NM_001281497.1	-1.10161	0.00134802	140.344
NM_001281715.1	-1.10161	0.00134802	140.344
NM_002634.3	-1.10161	0.00134802	140.344
XM_005256667.2	-1.33394	0.0013621	30.1628
XM_005256670.2	-1.33394	0.0013621	30.1628
NM_007111.4	-1.61466	0.00136911	53.4062
XM_005268326.1	-1.61466	0.00136911	53.4062
XM_005268327.1	-1.61466	0.00136911	53.4062
XM_005268328.1	-1.61466	0.00136911	53.4062
XM_005268330.1	-1.61466	0.00136911	53.4062
XM_005268331.1	-1.61466	0.00136911	53.4062
XM_006719977.1	-1.61466	0.00136911	53.4062
XM_006719978.1	-1.61466	0.00136911	53.4062
rna57427	-1.61466	0.00136911	53.4062
NM_206853.2	-1.59186	0.00136911	26.2008
NM_002748.3	-1.11208	0.00136911	42.0343
NM_022163.3	-1.35443	0.00137699	47.5672
NM_015721.2	-1.31464	0.00138481	30.5903
XM_005256668.2	-1.31464	0.00138481	30.5903
NM_005966.3	-1.79487	0.00139625	12.0208
XM_005246579.1	-1.79487	0.00139625	12.0208
XM_005246580.1	-1.79487	0.00139625	12.0208
XM_005246581.1	-1.79487	0.00139625	12.0208
XM_005246582.1	-1.79487	0.00139625	12.0208
XM_005246583.1	-1.79487	0.00139625	12.0208
XM_005246584.1	-1.79487	0.00139625	12.0208
XM_005246585.1	-1.79487	0.00139625	12.0208
XM_005246586.1	-1.79487	0.00139625	12.0208
XM_005246587.1	-1.79487	0.00139625	12.0208
XM_006712540.1	-1.79487	0.00139625	12.0208
NM_005433.3	-2.71663	0.00147422	4.18785
XM_005258139.2	-2.71663	0.00147422	4.18785
NM_001146075.1	-3.00173	0.00150678	10.4567
NM_001146076.1	-3.00173	0.00150678	10.4567
NM_024604.2	-3.00173	0.00150678	10.4567
XM_005257012.1	-1.0114	0.00152285	77.5934
NM_203462.2	-1.43214	0.00155338	20.6286
XM_005247932.1	-1.43214	0.00155338	20.6286
XM_005272334.2	-1.87367	0.00155676	8.6447
XM_006716653.1	-1.87367	0.00155676	8.6447
XM_006716654.1	-1.87367	0.00155676	8.6447
XM_006716655.1	-1.87367	0.00155676	8.6447
XM_006716656.1	-1.87367	0.00155676	8.6447
NM_005694.1	-1.14598	0.00159233	122.06
NM_001038707.1	-1.04531	0.00159453	45.1824
NM_020239.3	-1.04531	0.00159453	45.1824
NM_003204.2	-2.122	0.00160137	15.7915
XM_005257410.1	-2.122	0.00160137	15.7915
XM_005257411.1	-2.122	0.00160137	15.7915
XM_005257412.1	-2.122	0.00160137	15.7915
XM_005257413.1	-2.122	0.00160137	15.7915
XM_005257415.1	-2.122	0.00160137	15.7915
XM_006712626.1	-1.6467	0.00166167	21.3972
NM_020710.2	-1.21606	0.00167165	66.5556
NM_015294.3	-2.5979	0.00167887	8.82967
XM_005257387.1	-2.5979	0.00167887	8.82967
XM_005257389.1	-2.5979	0.00167887	8.82967
NM_005898.4	-1.40651	0.001697	46.0043
NM_003592.2	-1.03181	0.00172054	72.9697
XM_005250060.2	-1.03181	0.00172054	72.9697
NM_001277140.1	-1.11095	0.00176629	37.2603
NM_005721.4	-1.11095	0.00176629	37.2603
XM_005271524.2	-1.36949	0.00177852	26.1151
XM_005271526.2	-1.36949	0.00177852	26.0729
rna51300	-1.36949	0.00177852	26.032
rna51305	-1.36949	0.00177852	26.032
NM_014657.1	-1.50168	0.00178948	36.1823
XM_005260621.2	-1.50168	0.00178948	36.1823
rna79805	-1.50168	0.00178948	36.1823
NM_012090.5	-1.30613	0.00179094	47.7567
XM_005270694.1	-1.30613	0.00179094	47.6721
XM_005270695.1	-1.30613	0.00179094	47.6721
XM_005270696.1	-1.30613	0.00179094	47.6721
XM_005270697.1	-1.30613	0.00179094	47.6721
XM_005270698.1	-1.30613	0.00179094	47.6721
XM_005270700.1	-1.30613	0.00179094	47.6721
XM_006710519.1	-1.30613	0.00179094	47.6721
XM_006710520.1	-1.30613	0.00179094	47.6721
XM_006710521.1	-1.30613	0.00179094	47.6721
XM_006710522.1	-1.30613	0.00179094	47.6721
XM_006710524.1	-1.30613	0.00179094	47.6721
XM_006710525.1	-1.30613	0.00179094	47.6721
XM_006710526.1	-1.30613	0.00179094	47.6721
XM_006710527.1	-1.30613	0.00179094	47.6721
XM_006710528.1	-1.30613	0.00179094	47.6721
XM_006710529.1	-1.30613	0.00179094	47.6721
XM_006710530.1	-1.30613	0.00179094	47.6721
XM_006710531.1	-1.30613	0.00179094	47.6721
XM_006710532.1	-1.30613	0.00179094	47.6721
XM_006710533.1	-1.30613	0.00179094	47.6721
XM_006710534.1	-1.30613	0.00179094	47.6721
XM_006710535.1	-1.30613	0.00179094	47.6721
XM_006710536.1	-1.30613	0.00179094	47.6721
XM_006710537.1	-1.30613	0.00179094	47.6721
XM_006710539.1	-1.30613	0.00179094	47.6721
XM_006710540.1	-1.30613	0.00179094	47.6721
XM_006723978.1	-1.25573	0.00179094	15.7917
XM_006723979.1	-1.25573	0.00179094	15.7917
NM_006876.2	-4.41578	0.0018003	11.6324
rna11772	-1.10139	0.0018138	37.2603
NM_014755.2	-1.15937	0.00189256	14.7155
XM_005264669.1	-1.15937	0.00189256	14.7155
NM_032494.2	-5.26686	0.00190631	4.78935
NM_001012981.4	-2.53172	0.00195054	5.76824
NM_015149.3	-1.2878	0.00196413	11.6441
XM_005245010.1	-1.2878	0.00196413	11.6441
XM_005245011.1	-1.2878	0.00196413	11.6441
NM_006527.2	-1.09031	0.00198489	29.8851
NM_005967.3	-1.60368	0.00210115	5.39818
XM_005268894.2	-1.60368	0.00210115	5.39818
NM_144570.2	-1.06118	0.00210209	62.2668
NM_001010984.2	-2.85197	0.00211331	3.84553
NM_001261462.1	-2.85197	0.00211331	3.84553
NM_020236.3	-2.1217	0.00211593	21.6519
NM_021214.1	-1.31042	0.00213829	33.9582
NM_000883.3	-1.5139	0.00213845	38.1593
NM_001102605.1	-1.5139	0.00213845	38.1593
NM_001142573.1	-1.5139	0.00213845	38.1593
NM_001142574.1	-1.5139	0.00213845	38.1593
NM_001142575.1	-1.5139	0.00213845	38.1593
NM_001142576.1	-1.5139	0.00213845	38.1593
NM_183243.2	-1.5139	0.00213845	38.1593
XM_005250313.2	-1.5139	0.00213845	38.1593
XM_005250314.1	-1.5139	0.00213845	38.1593
XM_006715967.1	-1.5139	0.00213845	38.1593
XM_006715968.1	-1.5139	0.00213845	38.1593
XM_006715969.1	-1.5139	0.00213845	38.1593
XM_006715970.1	-1.5139	0.00213845	38.1593
XM_006715971.1	-1.5139	0.00213845	38.1593
XM_006715972.1	-1.5139	0.00213845	38.1593
XM_006715973.1	-1.5139	0.00213845	38.1593
NM_001039690.3	-1.47975	0.00213845	44.8618
NM_001040146.3	-1.47975	0.00213845	44.8618
rna65913	-1.47975	0.00213845	44.8695
NM_014712.1	-1.29623	0.00213845	15.9028
XM_005255723.1	-1.29623	0.00213845	15.9028
XM_006721106.1	-1.29623	0.00213845	15.9028
XM_006721107.1	-1.29623	0.00213845	15.9028
NM_001130674.2	-1.11596	0.00213845	47.6384
NM_001199671.1	-1.11596	0.00213845	47.6384
NM_001199672.1	-1.11596	0.00213845	47.6384
NM_001199673.1	-1.11596	0.00213845	47.6384
NM_001219.4	-1.11596	0.00213845	47.6384
rna34809	-1.11596	0.00213845	47.6384
NM_018109.3	-1.67643	0.00215771	9.7647
NM_001271874.1	-1.40359	0.00215771	23.491
NM_015511.4	-1.40359	0.00215771	23.491
XM_005260385.2	-1.40359	0.00215771	23.491
XM_006723770.1	-1.40359	0.00215771	23.491
NM_001171135.1	-2.88659	0.00220341	10.7431
NM_001171136.1	-2.88659	0.00220341	10.7431
NM_004729.3	-2.88659	0.00220341	10.7431
NM_152903.4	-1.56495	0.00225188	9.10611
NM_001010853.2	-1.44441	0.00227968	25.7223
XM_005248661.1	-1.44441	0.00227968	25.7223
XM_005248662.2	-1.44441	0.00227968	25.7223
NM_031218.3	-2.73918	0.00229076	2.72249
NM_001271608.1	-1.10694	0.00229919	65.7823
NM_006148.3	-1.10694	0.00229919	65.7823
rna68925	-1.10694	0.00229919	65.7823
NM_001252641.1	-1.53062	0.00241612	32.7729
XM_005259363.2	-1.53062	0.00241612	32.7729
NM_022470.3	-1.60175	0.00250011	21.22
NM_152240.2	-1.60175	0.00250011	21.22
XM_006713726.1	-1.60175	0.00250011	21.22
NM_005626.4	-1.16714	0.00252543	21.1899
XM_006710815.1	-1.16714	0.00252543	21.1899
XM_006710816.1	-1.16714	0.00252543	21.1899
NM_031966.3	-1.21086	0.00255052	37.5406
NM_001164501.1	-4.20258	0.00255597	4.61233
NM_001164502.1	-4.20258	0.00255597	4.61233
NM_019843.3	-4.20258	0.00255597	4.61233
XM_005261686.1	-4.20258	0.00255597	4.61233
XM_005261687.1	-4.20258	0.00255597	4.61233
XM_005261688.1	-4.20258	0.00255597	4.61233
XM_006724281.1	-4.20258	0.00255597	4.61233
XM_006724282.1	-4.20258	0.00255597	4.61233
XM_006724283.1	-4.20258	0.00255597	4.61233
XM_006724284.1	-4.20258	0.00255597	4.61233
NM_001035521.2	-2.14564	0.00258944	26.0323
NM_001521.3	-2.14564	0.00258944	26.0323
XM_005264272.2	-2.14564	0.00258944	26.0323
XM_005264273.1	-2.14564	0.00258944	26.0323
XM_006716264.1	-3.2422	0.00263418	4.22653
NM_001198532.1	-1.09403	0.00264483	41.0901
NM_001198533.1	-1.09403	0.00264483	41.0901
NM_001198534.1	-1.09403	0.00264483	41.0901
NM_001198535.1	-1.09403	0.00264483	41.0901
NM_018002.3	-1.09403	0.00264483	41.0901
NM_181354.4	-1.09403	0.00264483	41.0901
XM_005250993.1	-1.09403	0.00264483	41.0901
XM_005250994.1	-1.09403	0.00264483	41.0901
XM_005250995.1	-1.09403	0.00264483	41.0901
XM_005250996.1	-1.09403	0.00264483	41.0901
XM_006716594.1	-1.09403	0.00264483	41.0901
XM_006716595.1	-1.09403	0.00264483	41.0901
NM_003420.3	-1.52415	0.00265421	7.16163
XM_005265442.1	-1.52415	0.00265421	7.16163
XM_005265443.1	-1.52415	0.00265421	7.16163
XM_005265444.1	-1.52415	0.00265421	7.16163
XM_005265445.1	-1.52415	0.00265421	7.16163
XM_005265446.1	-1.52415	0.00265421	7.16163
XM_005265447.1	-1.52415	0.00265421	7.16163
NM_005342.2	-2.62866	0.0026648	12.314
XM_005274665.1	-2.62866	0.0026648	12.314
XM_005274666.2	-2.62866	0.0026648	12.314
XM_005274667.1	-2.62866	0.0026648	12.314
NM_032936.3	-1.60513	0.00267545	10.9937
XM_005259362.1	-1.51394	0.00272112	31.9349
NM_000376.2	-1.1394	0.00273463	99.7585
NM_001017535.1	-1.1394	0.00273463	99.7585
NM_001017536.1	-1.1394	0.00273463	99.7585
NM_001286721.1	-1.18697	0.00273736	21.2674
rna57300	-1.18697	0.00273736	21.2983
NM_014689.2	-1.80236	0.00274013	20.619
XM_005246672.2	-1.80236	0.00274013	20.619
XM_005246673.2	-1.80236	0.00274013	20.619
XM_005246674.1	-1.80236	0.00274013	20.619
XM_006712616.1	-1.80236	0.00274013	20.619
XM_006712617.1	-1.80236	0.00274013	20.619
XM_006712619.1	-1.80236	0.00274013	20.619
XM_006712620.1	-1.80236	0.00274013	20.619
XM_006712621.1	-1.80236	0.00274013	20.619
XM_006712622.1	-1.80236	0.00274013	20.619
XM_006712623.1	-1.80236	0.00274013	20.619
XM_006712624.1	-1.80236	0.00274013	20.619
NM_001098790.1	-1.21387	0.00274013	17.3221
NM_001098791.1	-1.21387	0.00274013	17.3221
NM_021242.5	-1.21387	0.00274013	17.3221
NM_001256302.1	-1.02556	0.00275114	46.7459
NM_001282185.1	-1.02556	0.00275114	46.7459
NM_004730.3	-1.02556	0.00275114	46.7459
XM_005271920.1	-1.02556	0.00275114	46.7459
XM_005271921.1	-1.02556	0.00275114	46.7459
NM_024067.2	-1.59643	0.00277709	16.7831
NM_001256126.1	-1.35264	0.00280261	29.7118
NM_203463.2	-1.35264	0.00280261	29.7118
XM_005246440.2	-1.35264	0.00280261	29.7118
NM_003903.3	-2.33846	0.00285789	16.5721
XM_005266204.1	-2.33846	0.00285789	16.5721
NM_001012968.2	-1.60893	0.0028624	19.0299
NM_014222.2	-1.52722	0.00288708	30.3124
NM_025128.4	-1.46008	0.00288734	23.3288
XM_005274307.1	-1.46008	0.00288734	23.3288
NM_033656.3	-3.70129	0.0029598	1.79402
NM_001282403.1	-1.1945	0.00296359	122.227
NM_001282404.1	-1.1945	0.00296359	122.227
NM_005918.3	-1.1945	0.00296359	122.227
NM_001127183.2	-1.7257	0.00297605	29.3524
NM_001202515.1	-1.7257	0.00297605	29.3524
NM_001202516.1	-1.7257	0.00297605	29.3524
NM_001202517.1	-1.7257	0.00297605	29.3524
NM_001202518.1	-1.7257	0.00297605	29.4988
NM_001202519.1	-1.7257	0.00297605	29.4988
NM_003879.5	-1.7257	0.00297605	29.3524
XM_005246935.2	-1.7257	0.00297605	29.3138
XM_005246936.2	-1.7257	0.00297605	29.3138
XM_005246937.2	-1.7257	0.00297605	29.4602
NM_014155.4	-1.23854	0.00297605	31.4401
XM_005271521.2	-1.23854	0.00297605	31.4401
XM_005271522.2	-1.23854	0.00297605	31.4401
XM_005271523.2	-1.23854	0.00297605	31.347
XM_005271525.2	-1.23854	0.00297605	31.3047
XM_006718825.1	-1.23854	0.00297605	31.4401
XM_006718826.1	-1.23854	0.00297605	31.4401
NM_016034.4	-1.3827	0.00297938	48.4271
XM_006717136.1	-1.3827	0.00297938	48.4271
rna42172	-1.3827	0.00297938	48.4271
rna42173	-1.3827	0.00297938	48.4271
rna42174	-1.3827	0.00297938	48.4271
rna42175	-1.3827	0.00297938	48.4271
XM_005249845.2	-1.58773	0.00299307	16.6275
NM_057749.2	-1.26277	0.00300662	13.6846
NM_015949.2	-1.23287	0.00301054	27.1526
NM_001255.2	-1.88147	0.00307252	29.2709
NM_003647.2	-1.7675	0.00310146	9.17779
NM_001040110.1	-1.73787	0.00310146	8.73183
NM_005011.3	-1.73787	0.00310146	8.73183
NM_015969.2	-1.68927	0.00318045	26.8152
NM_001276336.1	-1.88207	0.00321044	17.3021
NM_001276337.1	-1.88207	0.00321044	17.3021
NM_014267.5	-1.17422	0.003214	48.5482
NM_001145076.1	-1.94055	0.00326552	30.5863
NM_019063.3	-1.94055	0.00326552	30.5863
XM_005264267.1	-1.94055	0.00326552	30.5863
XM_006711991.1	-1.94055	0.00326552	30.5863
XM_006711992.1	-1.94055	0.00326552	30.5863
NM_001282958.1	-1.88206	0.00326552	17.4113
NM_001032296.3	-1.13841	0.00326552	58.7872
NM_001286649.1	-1.13841	0.00326552	58.7872
NM_003576.4	-1.13841	0.00326552	58.7872
rna32615	-1.28536	0.00329676	27.3739
NM_001779.2	-2.35482	0.0034322	19.4379
rna4449	-2.35482	0.0034322	19.4379
NM_001126.3	-2.04021	0.00348718	13.1027
NM_006282.2	-1.20842	0.00356255	31.9909
XM_005260530.1	-1.20842	0.00356255	31.9994
XM_005260532.1	-1.20842	0.00356255	31.9994
XM_005260533.1	-1.20842	0.00356255	31.9994
XM_006723870.1	-1.20842	0.00356255	31.9994
NM_001184796.1	-1.03199	0.0035639	119.033
NM_015292.2	-1.03199	0.0035639	119.033
NM_015995.2	-1.51792	0.00362233	25.5442
NM_022766.5	-1.66307	0.00372219	29.7043
NM_002027.2	-1.25727	0.00372219	35.4107
rna36901	-1.25727	0.00372219	35.4191
XM_005260545.1	-1.24368	0.00377362	7.1658
XM_006723875.1	-1.24368	0.00377362	7.1658
NM_001270975.1	-1.5657	0.00387913	16.0915
NM_001270976.1	-1.5657	0.00387913	16.0915
NM_001270977.1	-1.5657	0.00387913	16.0915
NM_001270978.1	-1.5657	0.00387913	16.0915
NM_001270979.1	-1.5657	0.00387913	16.0915
NM_014761.3	-1.5657	0.00387913	16.0915
NM_001202469.1	-1.47168	0.00387913	38.5876
NM_001483.2	-1.47168	0.00387913	38.5876
NM_001137604.2	-1.11047	0.00387913	28.9257
NM_001282772.1	-1.11047	0.00387913	28.9257
NM_001282774.1	-1.11047	0.00387913	28.9257
NM_001282776.1	-1.11047	0.00387913	28.9257
NM_001282777.1	-1.11047	0.00387913	28.9257
NM_001282779.1	-1.11047	0.00387913	28.9257
NM_019014.5	-1.11047	0.00387913	28.9257
NM_017709.3	-1.01329	0.00387913	29.8751
NM_212552.2	-1.28907	0.00389417	70.2668
NM_004288.4	-1.28531	0.00393609	23.0939
NM_018686.4	-2.47849	0.00396596	19.2562
NM_001271088.1	-1.23459	0.00397284	43.1441
NM_001005417.2	-1.62758	0.00405799	55.0336
NM_003780.4	-1.62758	0.00405799	55.0336
NM_030587.2	-1.62758	0.00405799	55.0336
XM_005271304.2	-1.62758	0.00405799	55.0336
XM_006711017.1	-1.62758	0.00405799	55.0336
NM_001256121.1	-2.127	0.00428407	10.275
NM_022753.3	-2.127	0.00428407	10.275
XM_006710818.1	-2.127	0.00428407	10.275
NM_012392.3	-1.95604	0.00435659	17.733
rna1748	-1.95604	0.00435659	17.733
rna1750	-1.95604	0.00435659	17.733
NM_032117.3	-1.63516	0.00439636	32.7633
XM_005263274.2	-1.63516	0.00439636	32.7633
XM_005263275.1	-1.63516	0.00439636	32.7633
XM_006714340.1	-1.63516	0.00439636	32.7633
NM_001031685.2	-1.524	0.00439636	11.0149
NM_005426.2	-1.524	0.00439636	11.0149
XM_005273246.1	-1.524	0.00439636	11.0149
NM_006526.2	-1.21491	0.00440754	7.1658
NM_001042424.2	-1.29783	0.00445353	29.9106
NM_133330.2	-1.29783	0.00445353	29.9106
NM_133331.2	-1.29783	0.00445353	29.9106
NM_133335.3	-1.29783	0.00445353	29.9106
XM_005248001.2	-1.29783	0.00445353	29.9106
XM_005248002.1	-1.29783	0.00445353	29.9106
XM_006713915.1	-1.29783	0.00445353	29.9106
NM_213589.2	-3.38383	0.00445894	3.4096
XM_005246777.2	-3.38383	0.00445894	3.4096
XM_005246779.2	-3.38383	0.00445894	3.4096
XM_005246780.2	-3.38383	0.00445894	3.4096
XM_006712695.1	-3.38383	0.00445894	3.4096
NM_013325.4	-2.31734	0.00456076	34.1952
NM_178326.2	-2.31734	0.00456076	34.1952
XM_005246992.1	-2.31734	0.00456076	34.1952
XM_005246993.1	-2.31734	0.00456076	34.1952
XM_005246995.1	-2.31734	0.00456076	34.1952
XM_005246996.1	-2.31734	0.00456076	34.1952
XM_006712371.1	-2.31734	0.00456076	34.1952
rna11079	-7.0004	0.00468554	2.41424
NM_001032731.1	-1.56829	0.00474574	8.68676
NM_001271087.1	-1.21545	0.00475075	42.5165
NM_005997.2	-1.21545	0.00475075	42.5165
NM_025077.3	-1.12086	0.00482273	24.2417
XM_005270412.1	-1.12086	0.00482273	24.2417
XM_005270413.2	-1.12086	0.00482273	24.2417
NM_018518.4	-1.00164	0.00482273	39.1702
NM_182751.2	-1.00164	0.00482273	39.1702
NM_007129.3	-6.55318	0.00483235	1.09399
rna60930	-2.15783	0.00497208	19.3286
NM_001011553.3	-1.02713	0.00509426	71.0962
NM_001242956.1	-1.02713	0.00509426	71.0962
NM_001788.5	-1.02713	0.00509426	71.0962
NM_153451.2	-2.50991	0.00511909	3.9127
XM_005250496.2	-2.92544	0.00528488	8.09957
XM_006716050.1	-2.92544	0.00528488	8.09957
NM_003110.5	-2.34023	0.00528488	7.01607
NM_138426.3	-1.32121	0.00528488	125.318
XM_005249606.1	-1.32121	0.00528488	125.318
XM_005249607.1	-1.32121	0.00528488	125.318
XM_005249608.1	-1.32121	0.00528488	125.325
XM_006715641.1	-1.32121	0.00528488	125.318
NM_004719.2	-1.40265	0.00528879	40.853
XM_005269230.1	-1.40265	0.00528879	40.853
XM_006719692.1	-1.40265	0.00528879	40.853
NM_032018.5	-2.8291	0.00531306	3.27572
XM_006711818.1	-2.8291	0.00531306	3.27572
NM_001193455.1	-1.1555	0.00531306	29.1376
NM_017755.5	-1.1555	0.00531306	29.1376
rna23711	-1.1555	0.00531306	29.1376
NM_014175.3	-1.374	0.0053147	40.012
NM_030648.2	-1.26541	0.00535	31.2742
NM_001171805.1	-1.95642	0.00535491	8.04996
NM_001171806.1	-1.95642	0.00535491	8.04996
NM_006999.4	-1.95642	0.00535491	8.04996
XM_005248234.1	-1.95642	0.00535491	8.04996
XM_005248236.1	-1.95642	0.00535491	8.04996
NM_006402.2	-1.43533	0.00538014	46.0789
NM_006136.2	-1.58388	0.00539258	15.756
NM_001697.2	-1.10607	0.00540245	178.933
XM_006714283.1	-2.10341	0.00541289	6.51153
NM_012448.3	-6.93972	0.00541933	3.94185
XM_005257625.1	-6.93972	0.00541933	3.94185
NM_001278508.1	-1.36342	0.00544139	4.89047
NM_001278509.1	-1.36342	0.00544139	4.89047
NM_001288759.1	-1.36342	0.00544139	4.89047
NM_001288760.1	-1.36342	0.00544139	4.89047
NM_001288761.1	-1.36342	0.00544139	4.89047
NM_001288762.1	-1.36342	0.00544139	4.89047
NM_013256.4	-1.36342	0.00544139	4.89047
NM_007021.3	-1.35977	0.00544139	6.22182
NM_001199742.1	-1.12607	0.00547593	10.6848
NM_002973.3	-1.20661	0.00550131	23.4997
NM_001270679.1	-4.22903	0.00552219	4.60838
NM_001270680.1	-4.22903	0.00552219	4.60838
NM_138357.2	-4.22903	0.00552219	4.60838
rna44332	-4.22903	0.00552219	4.60838
NM_014569.3	-1.32121	0.00552219	16.1688
NM_145102.2	-1.32121	0.00552219	16.1688
NM_014176.3	-1.15484	0.00552219	38.3164
NM_014820.4	-1.02776	0.00561903	58.4792
NM_015462.3	-1.12669	0.00567159	33.5795
NM_019613.3	-1.22824	0.00567299	14.4572
XM_005256377.2	-1.22824	0.00567299	14.4572
XM_005256378.2	-1.22824	0.00567299	14.4572
XM_006722285.1	-1.22824	0.00567299	14.4572
rna71804	-1.22824	0.00567299	14.4572
NM_198150.2	-6.69705	0.00568193	1.39931
NM_138316.3	-4.20192	0.00568193	3.51376
NM_148977.2	-4.20192	0.00568193	3.51376
NM_148978.2	-4.20192	0.00568193	3.51376
XM_006715806.1	-1.05748	0.00568193	69.7105
XM_006715807.1	-1.05748	0.00568193	69.7105
XM_006715808.1	-1.05748	0.00568193	69.7105
XM_006715809.1	-1.05748	0.00568193	69.7105
XM_006715810.1	-1.05748	0.00568193	69.7105
NM_006845.3	-1.19672	0.00572272	32.0082
XM_005270394.2	-1.19672	0.00572272	32.0082
XM_005270395.1	-1.19672	0.00572272	32.0082
XM_005270396.1	-1.19672	0.00572272	32.0082
NM_001035505.1	-1.25632	0.00574437	69.3491
NM_000945.3	-1.4316	0.00587156	22.5538
NM_001663.3	-1.0018	0.00593166	41.7676
NM_005302.3	-1.20623	0.00598362	18.6451
NM_152485.2	-2.32653	0.00600863	4.48487
NM_021203.3	-1.35857	0.00600879	51.503
NM_078469.2	-3.13512	0.00604764	8.2986
XM_005269902.1	-4.18334	0.00612415	3.50603
NM_017520.3	-1.45957	0.00612415	21.7472
rna55842	-1.45957	0.00612415	21.7472
NM_006793.3	-1.25892	0.00612753	56.5629
NM_014098.3	-1.25892	0.00612753	56.5629
NM_020782.1	-1.17627	0.00622561	19.7148
NM_007192.3	-1.32116	0.00625887	31.5909
NM_001008726.2	-1.99684	0.0062605	9.25138
NM_001258272.1	-1.99684	0.0062605	9.25138
NM_080666.3	-1.99684	0.0062605	9.25138
NM_152896.2	-1.03202	0.0062605	24.1814
rna38994	-1.03202	0.0062605	24.1814
XM_006721771.1	-1.35487	0.00626305	15.6974
NM_001127231.1	-1.20453	0.00628113	30.6701
rna57473	-2.23795	0.00629822	13.9799
rna57474	-2.23795	0.00629822	13.9799
NM_001135052.2	-1.08624	0.00629822	86.5857
NM_001174167.1	-1.08624	0.00629822	86.5857
NM_001174168.1	-1.08624	0.00629822	86.5857
NM_003177.5	-1.08624	0.00629822	86.5857
XM_005252147.2	-1.08624	0.00629822	86.5857
NM_007372.3	-1.04629	0.00633043	29.7762
NM_203499.2	-1.04629	0.00633043	29.7762
XM_006721657.1	-1.04629	0.00633043	29.7762
NM_001197051.1	-1.09467	0.00636831	25.8666
NM_053023.4	-1.09467	0.00636831	25.8666
NM_003036.3	-1.42581	0.0064354	16.2773
XM_005244775.1	-1.42581	0.0064354	16.2773
XM_005244776.2	-1.42581	0.0064354	16.2773
NM_001199741.1	-1.11161	0.0064902	10.6425
NM_001924.3	-1.11161	0.0064902	10.6425
NM_006910.4	-1.75915	0.00649113	7.92584
NM_018703.3	-1.75915	0.00649113	7.92584
XM_005255461.1	-1.75915	0.00649113	7.92584
XM_005255462.1	-1.75915	0.00649113	7.92584
NM_032151.4	-2.82806	0.00653305	8.38207
NM_017658.3	-2.07389	0.00656123	2.39399
XM_005267769.2	-2.07389	0.00656123	2.39399
XM_005267770.1	-2.07389	0.00656123	2.39399
NM_001127228.1	-1.88527	0.00659641	18.3863
NM_006807.4	-1.88527	0.00659641	18.3863
NM_013286.4	-1.11152	0.00673664	32.3578
NM_001278712.1	-1.51987	0.00680407	24.5117
NM_001039199.2	-3.03984	0.00684051	5.55823
NM_001261839.1	-3.03984	0.00684051	5.55823
NM_024331.4	-3.03984	0.00684051	5.55823
XM_005260549.2	-3.03984	0.00684051	5.55823
NM_006253.4	-2.0771	0.00694901	10.894
XM_005253909.1	-2.0771	0.00694901	10.894
rna28672	-1.54827	0.00694901	34.3102
rna28673	-1.54827	0.00694901	34.3102
rna28674	-1.54827	0.00694901	34.3102
rna28675	-1.54827	0.00694901	34.3102
NM_001033521.1	-1.42713	0.00694901	9.58326
NM_001033522.1	-1.42713	0.00694901	9.58326
NM_001324.2	-1.42713	0.00694901	9.58326
NM_001396.3	-1.12259	0.00694901	16.0698
NM_101395.2	-1.12259	0.00694901	16.0698
NM_130436.2	-1.12259	0.00694901	16.0698
NM_130438.2	-1.12259	0.00694901	16.0698
XM_005260931.2	-1.12259	0.00694901	16.0698
XM_005260933.2	-1.12259	0.00694901	16.0698
XM_006723976.1	-1.12259	0.00694901	16.0698
XM_006723977.1	-1.12259	0.00694901	16.0698
NM_001284301.1	-1.26177	0.00696361	13.119
NM_001284302.1	-1.26177	0.00696361	13.119
NM_018685.3	-1.26177	0.00696361	13.119
XM_006715746.1	-1.26177	0.00696361	13.119
XM_006715747.1	-1.26177	0.00696361	13.119
NM_001166226.1	-2.61921	0.00698455	6.5175
NM_153223.3	-2.61921	0.00698455	6.5175
XM_005271901.2	-2.61921	0.00698455	6.5175
NM_001048183.1	-1.05233	0.00699901	44.669
NM_023923.3	-1.05233	0.00699901	44.669
NM_001383.3	-1.68355	0.0071024	41.8041
NM_080822.2	-1.68355	0.0071024	41.7956
NM_001199417.1	-1.06226	0.00723574	34.1859
XM_006721991.1	-1.06226	0.00723574	34.1859
XM_006721992.1	-1.06226	0.00723574	34.1859
NM_183009.2	-3.05302	0.00728266	2.49873
NM_014951.2	-1.78145	0.00730624	9.87111
NM_001287385.1	-6.69184	0.00733532	1.41911
NM_001142281.1	-1.33471	0.00734044	15.4692
NM_001655.4	-1.33471	0.00734044	15.4692
NM_023080.2	-1.09045	0.00734044	47.2179
NM_001287754.1	-1.2122	0.00739157	121.141
rna7753	-1.2122	0.00739157	121.156
NM_001085458.1	-2.29677	0.00741448	7.86684
NM_001085459.1	-2.29677	0.00741448	7.86684
NM_001085460.1	-2.29677	0.00741448	7.86684
NM_001085461.1	-2.29677	0.00741448	7.86684
NM_001085462.1	-2.29677	0.00741448	7.86684
NM_001085463.1	-2.29677	0.00741448	7.86684
NM_001085464.1	-2.29677	0.00741448	7.86684
NM_001085465.1	-2.29677	0.00741448	7.86684
NM_001085466.1	-2.29677	0.00741448	7.86684
NM_001085467.1	-2.29677	0.00741448	7.86684
NM_001085468.1	-2.29677	0.00741448	7.86684
NM_001085469.1	-2.29677	0.00741448	7.86684
NM_001206883.1	-2.29677	0.00741448	7.86684
NM_001206884.1	-2.29677	0.00741448	7.86684
NM_001206885.1	-2.29677	0.00741448	7.86684
NM_001206886.1	-2.29677	0.00741448	7.86684
NM_001206887.1	-2.29677	0.00741448	7.86684
NM_001206888.1	-2.29677	0.00741448	7.86684
NM_001206889.1	-2.29677	0.00741448	7.86684
NM_001206890.1	-2.29677	0.00741448	7.86684
NM_001206891.1	-2.29677	0.00741448	7.86684
NM_001331.2	-2.29677	0.00741448	7.86684
rna48248	-2.29677	0.00741448	7.86684
NM_004103.4	-2.66869	0.00749	12.8712
NM_173174.2	-2.66869	0.00749	12.8712
NM_173175.2	-2.66869	0.00749	12.8712
NM_173176.2	-2.66869	0.00749	12.8712
XM_005273447.2	-2.66869	0.00749	12.8712
XM_005273448.2	-2.66869	0.00749	12.8712
XM_006720556.1	-2.7348	0.00754768	13.2257
rna60947	-2.7348	0.00754768	13.2257
NM_052911.2	-1.79492	0.00764374	7.07434
rna72229	-1.79492	0.00764374	7.0828
NM_006037.3	-2.06282	0.00765362	6.21951
XM_006712877.1	-2.06282	0.00765362	6.21951
XM_006712878.1	-2.06282	0.00765362	6.21951
XM_006712879.1	-2.06282	0.00765362	6.21951
XM_006712880.1	-2.06282	0.00765362	6.21951
NM_001165962.1	-1.38146	0.00771495	61.642
NM_018127.6	-1.38146	0.00771495	61.642
NM_173717.1	-1.38146	0.00771495	61.642
XM_005257150.1	-1.33398	0.00771495	15.6466
XM_005257151.1	-1.33398	0.00771495	15.6466
XM_005257153.1	-1.33398	0.00771495	15.6466
XM_005257154.1	-1.33398	0.00771495	15.6466
XM_005257155.1	-1.33398	0.00771495	15.6466
XM_005257156.1	-1.33398	0.00771495	15.6466
XM_005257157.1	-1.33398	0.00771495	15.6466
XM_005257158.1	-1.33398	0.00771495	15.6466
XM_005257161.1	-1.33398	0.00771495	15.6466
NM_001032363.3	-1.19425	0.00771495	67.7273
NM_001204082.1	-1.19425	0.00771495	67.7273
NM_001204083.1	-1.19425	0.00771495	67.7273
rna1055	-1.19425	0.00771495	67.7273
rna1056	-1.19425	0.00771495	67.7273
NM_001099695.1	-1.00492	0.00771495	42.4096
NM_001099696.2	-1.00492	0.00771495	42.4096
NM_013400.3	-1.00492	0.00771495	42.4096
NM_014374.3	-1.00492	0.00771495	42.4096
XM_005249985.1	-1.00492	0.00771495	42.4096
XM_006715947.1	-1.00492	0.00771495	42.4096
XM_006715948.1	-1.00492	0.00771495	42.4096
XM_006715949.1	-1.00492	0.00771495	42.4096
XM_006715950.1	-1.00492	0.00771495	42.4096
XM_006715951.1	-1.00492	0.00771495	42.4096
XM_006715952.1	-1.00492	0.00771495	42.4096
XM_006715953.1	-1.00492	0.00771495	42.4096
NM_001286771.1	-1.74627	0.00774822	11.484
NM_032217.3	-1.74627	0.00774822	11.484
NM_198889.1	-1.74627	0.00774822	11.484
XM_005265667.2	-1.74627	0.00774822	11.484
XM_005265671.2	-1.74627	0.00774822	11.484
NM_181656.4	-1.6443	0.00784525	16.5933
NM_005349.3	-1.26235	0.00787742	33.2984
NM_015874.4	-1.26235	0.00787742	33.2984
NM_203283.2	-1.26235	0.00787742	33.2984
NM_203284.2	-1.26235	0.00787742	33.2984
XM_005255402.1	-2.15101	0.00788561	6.6001
XM_005255403.1	-2.15101	0.00788561	6.6001
XM_005255404.2	-2.15101	0.00788561	6.6001
XM_005255406.1	-2.15101	0.00788561	6.6001
NM_017546.4	-1.52868	0.00789539	35.7197
NM_002097.2	-1.27553	0.00790261	95.2849
NM_001012506.4	-4.9179	0.00797046	1.56077
NM_001141947.1	-4.9179	0.00797046	1.56077
XM_005265081.1	-4.9179	0.00797046	1.55304
XM_005265082.1	-4.9179	0.00797046	1.55304
XM_005265083.1	-4.9179	0.00797046	1.55304
XM_005265084.1	-4.9179	0.00797046	1.55304
XM_005265085.1	-4.9179	0.00797046	1.55304
XM_006713115.1	-4.9179	0.00797046	1.55304
rna17077	-4.9179	0.00797046	1.5685
XM_005254078.2	-1.07646	0.00804767	55.4004
XM_005254079.2	-1.07646	0.00804767	55.4004
NM_032357.3	-3.36507	0.00806443	6.10559
rna12038	-3.36507	0.00806443	6.10559
NM_152609.2	-5.07314	0.00808321	2.94018
XM_005273081.2	-5.07314	0.00808321	2.94018
XM_005273082.2	-5.07314	0.00808321	2.94018
XM_005273083.2	-5.07314	0.00808321	2.94018
XM_006711751.1	-5.07314	0.00808321	2.94018
NM_001284527.1	-2.14401	0.00809147	6.59238
NM_001284528.1	-2.14401	0.00809147	6.59238
NM_001284529.1	-2.14401	0.00809147	6.59238
NM_017810.3	-2.14401	0.00809147	6.59238
XM_006720901.1	-2.14401	0.00809147	6.59238
NM_000386.3	-1.38267	0.00809147	47.4082
NM_018590.4	-6.25468	0.0081013	1.44493
XM_005263825.1	-3.36508	0.00814228	5.88706
rna12041	-3.36508	0.00814228	5.88706
NM_022149.4	-1.05964	0.0082521	25.6181
NM_001093755.1	-6.04287	0.00828414	5.80857
NM_001093756.1	-6.04287	0.00828414	5.80857
NM_001243737.1	-6.04287	0.00828414	5.80857
NM_024941.3	-6.04287	0.00828414	5.80857
NM_001040153.3	-2.89807	0.00828414	8.53473
NM_001242868.1	-2.89807	0.00828414	8.53473
NM_001242869.1	-2.89807	0.00828414	8.53473
NM_001242870.1	-2.89807	0.00828414	8.53473
NM_001242871.1	-2.89807	0.00828414	8.53473
NM_144595.3	-2.89807	0.00828414	8.53473
XM_006719765.1	-2.89807	0.00828414	8.53473
NM_000430.3	-1.08144	0.0083084	36.0489
NM_001118890.1	-2.04326	0.00835023	17.322
NM_001243658.1	-2.04326	0.00835023	17.322
NM_001243659.1	-2.04326	0.00835023	17.322
NM_002064.2	-2.04326	0.00835023	17.322
NM_004044.6	-1.03273	0.00843315	131.182
XM_006712545.1	-1.03273	0.00843315	131.182
NM_001282382.1	-1.16819	0.00845384	91.2967
NM_001282383.1	-1.16819	0.00845384	91.2967
NM_004219.3	-1.16819	0.00845384	91.2967
NM_015885.3	-1.03524	0.00846664	10.1106
XM_005274048.1	-1.03524	0.00846664	10.1106
XM_005274049.1	-1.03524	0.00846664	10.1106
NM_021021.3	-1.07959	0.00853539	32.4814
XM_005251031.2	-1.07959	0.00853539	32.4814
NM_024592.4	-3.10916	0.00854072	13.4639
XM_005265766.1	-3.10916	0.00854072	13.4639
XM_005265767.1	-3.10916	0.00854072	13.4639
NM_001078645.1	-2.11596	0.00855675	15.7808
XM_006719992.1	-2.11596	0.00855675	15.7808
XM_006719993.1	-2.11596	0.00855675	15.7808
NM_001014279.2	-1.82888	0.00855675	5.73226
XM_005248161.2	-1.25149	0.00855675	32.7455
XM_006713962.1	-1.25149	0.00855675	32.7455
XM_006713963.1	-1.25149	0.00855675	32.7455
XM_006713964.1	-1.25149	0.00855675	32.7455
NM_001838.3	-1.00805	0.00855675	99.924
NM_152293.2	-1.83664	0.00856394	6.95793
NM_015694.2	-2.18694	0.00860317	6.51373
XM_005249980.1	-2.18694	0.00860317	6.51373
XM_005249981.1	-2.18694	0.00860317	6.51373
rna80530	-2.26749	0.0086151	9.65106
rna80533	-2.26749	0.0086151	9.65106
rna80534	-2.26749	0.0086151	9.65106
NM_014957.2	-6.95667	0.00864139	1.9275
XM_005250839.1	-6.95667	0.00864139	1.9275
XM_005250841.1	-6.95667	0.00864139	1.9275
NM_014851.2	-1.08577	0.00872926	11.7216
NM_000538.3	-6.23263	0.00882408	2.44949
rna61354	-1.12165	0.00886909	8.24727
NM_003487.3	-1.66338	0.00886934	55.5122
NM_139215.2	-1.66338	0.00886934	55.5122
NM_001128833.1	-1.44907	0.00886934	14.9673
NM_020899.3	-1.44907	0.00886934	14.9673
XM_006721563.1	-1.44907	0.00886934	14.9673
XM_006721564.1	-1.44907	0.00886934	14.9673
rna17564	-3.16036	0.00892312	11.3662
NM_001001433.2	-2.2593	0.00892897	9.64333
NM_001134772.2	-2.2593	0.00892897	9.64333
NM_001134773.2	-2.2593	0.00892897	9.64333
NM_001204868.1	-2.2593	0.00892897	9.64333
NM_003763.5	-2.2593	0.00892897	9.64333
NM_001257189.1	-1.04736	0.00908514	47.011
NM_019082.3	-1.04736	0.00908514	47.011
NM_002382.4	-1.69211	0.00913728	26.0156
NM_145112.2	-1.69211	0.00913728	26.0156
NM_145113.2	-1.69211	0.00913728	26.2212
rna58744	-1.69211	0.00913728	26.0664
rna58748	-1.69211	0.00913728	26.0664
NM_001184742.1	-1.06377	0.00914963	18.6716
NM_006777.3	-1.06377	0.00914963	18.6716
NM_012081.5	-1.63728	0.0091735	32.6316
XM_006714575.1	-1.63728	0.0091735	32.6316
NM_017560.1	-4.77314	0.00920286	2.29942
NM_024098.3	-1.11738	0.00921599	66.6445
rna70695	-6.83443	0.00924224	2.01914
NM_001283041.1	-4.91975	0.00924224	3.43786
NM_001283042.1	-4.91975	0.00924224	3.43786
NM_013396.4	-4.91975	0.00924224	3.43786
XM_005245597.2	-2.10455	0.00924224	13.4123
XM_005245598.2	-2.10455	0.00924224	13.4123
XM_005245599.2	-2.10455	0.00924224	13.4123
XM_005245600.2	-2.10455	0.00924224	13.4123
NM_001128217.1	-1.17373	0.00941647	74.252
NM_033222.3	-1.17373	0.00941647	74.252
NM_002451.3	-2.35933	0.00945594	7.91647
NM_001493.2	-4.33205	0.0094564	10.1463
NM_015331.2	-2.13728	0.00950711	16.6515
NM_001173452.1	-1.41743	0.00954269	25.9891
NM_001173453.1	-1.41743	0.00954269	25.9891
NM_005653.4	-1.41743	0.00954269	25.9891
rna21781	-6.97146	0.00954583	1.24739
NM_032364.5	-3.11562	0.00954827	4.9005
NM_022488.4	-1.47883	0.00955843	24.2873
NM_002201.4	-1.09354	0.00960901	62.4828
XM_005254899.1	-1.09354	0.00960901	62.4828
XM_005254900.1	-1.09354	0.00960901	62.4828
XM_006720488.1	-1.09354	0.00960901	62.4828
XM_006720489.1	-1.09354	0.00960901	62.4828
XM_006720490.1	-1.09354	0.00960901	62.4828
NM_016248.3	-3.81599	0.0096807	3.23636
XM_005266247.1	-3.81599	0.0096807	3.23636
XM_005266248.1	-3.81599	0.0096807	3.23636
NM_001102371.1	-1.19628	0.00968821	69.757
NM_024955.5	-1.19628	0.00968821	69.757
rna70659	-3.49661	0.00971132	2.51276
NM_001159508.1	-1.23363	0.00971132	53.2045
NM_002225.3	-1.23363	0.00971132	53.2045
NM_015891.2	-3.59373	0.00972219	2.988
NM_001042681.1	-1.93865	0.00972219	14.3863
NM_001042682.1	-1.93865	0.00972219	14.3863
NM_012102.3	-1.93865	0.00972219	14.3863
XM_005263464.1	-1.93865	0.00972219	14.3863
XM_005263465.1	-1.93865	0.00972219	14.3863
XM_005263466.1	-1.93865	0.00972219	14.3863
XM_006710653.1	-1.93865	0.00972219	14.3863
XM_006710654.1	-1.93865	0.00972219	14.3863
NM_001007088.1	-4.09094	0.00979778	1.61265
NM_001178099.1	-4.09094	0.00979778	1.61265
NM_006962.1	-4.09094	0.00979778	1.61265
NM_002015.3	-1.46877	0.00979778	12.1627
NM_181655.3	-1.61282	0.00984644	16.4561
NM_001135187.1	-1.96672	0.00998389	18.1
NM_001135188.1	-1.96672	0.00998389	18.1
NM_001135189.1	-1.96672	0.00998389	18.1
NM_004504.4	-1.96672	0.00998389	18.1
XM_005246516.1	-1.96672	0.00998389	18.1
XM_006712478.1	-1.96672	0.00998389	18.1
XM_006712479.1	-1.96672	0.00998389	18.1
XM_006712480.1	-1.96672	0.00998389	18.1
XM_006712481.1	-1.96672	0.00998389	18.1

## Sheet: Add_gene_names
Accession_number	gene_name	log2FC_deseq2	padj	avg.RPM.ctrl
NM_001271874.1	AAR2	-1.40359	0.00215771	23.491
NM_015511.4	AAR2	-1.40359	0.00215771	23.491
XM_005260385.2	AAR2	-1.40359	0.00215771	23.491
XM_006723770.1	AAR2	-1.40359	0.00215771	23.491
NM_021214.1	ABHD17C	-1.31042	0.00213829	33.9582
NM_145804.2	ABTB2	-1.79472	0.000952804	10.0212
NM_005891.2	ACAT2	-1.3684	0.000818182	68.9711
XM_005266980.2	ACAT2	-1.3684	0.000818182	68.9402
NM_001277140.1	ACTR3	-1.11095	0.00176629	37.2603
NM_005721.4	ACTR3	-1.11095	0.00176629	37.2603
NM_032804.5	ADO	-1.39044	0.000374538	13.5573
NM_000684.2	ADRB1	-1.07841	4.84546e-06	19.1501
NM_001126.3	ADSS	-2.04021	0.00348718	13.1027
NM_006796.2	AFG3L2	-1.70049	1.07417e-05	38.7729
NM_001281300.1	AGAP3	-1.23528	1.19817e-07	71.5934
NM_031946.5	AGAP3	-1.23528	1.19817e-07	71.5934
XM_005249943.1	AGAP3	-1.23528	1.19817e-07	71.5934
XM_006715849.1	AGAP3	-1.23528	1.19817e-07	71.5934
NM_001135187.1	AGFG1	-1.96672	0.00998389	18.1
NM_001135188.1	AGFG1	-1.96672	0.00998389	18.1
NM_001135189.1	AGFG1	-1.96672	0.00998389	18.1
NM_004504.4	AGFG1	-1.96672	0.00998389	18.1
XM_005246516.1	AGFG1	-1.96672	0.00998389	18.1
XM_006712478.1	AGFG1	-1.96672	0.00998389	18.1
XM_006712479.1	AGFG1	-1.96672	0.00998389	18.1
XM_006712480.1	AGFG1	-1.96672	0.00998389	18.1
XM_006712481.1	AGFG1	-1.96672	0.00998389	18.1
NM_018361.3	AGPAT5	-2.03278	4.94163e-05	17.0404
NM_001242673.1	AHCYL1	-1.41087	0.000431551	57.8536
NM_001242674.1	AHCYL1	-1.41087	0.000431551	57.8536
NM_001242675.1	AHCYL1	-1.41087	0.000431551	57.8536
NM_001242676.1	AHCYL1	-1.41087	0.000431551	57.8536
NM_006621.5	AHCYL1	-1.41087	0.000431551	57.8536
NM_004833.1	AIM2	-2.07504	0.000629656	22.1334
XM_005245616.2	AIM2	-2.07504	0.000629656	22.1334
XM_005245617.2	AIM2	-2.07504	0.000629656	22.1334
XM_006711633.1	AIM2	-2.07504	0.000629656	22.1334
NM_016248.3	AKAP11	-3.81599	0.0096807	3.23636
XM_005266247.1	AKAP11	-3.81599	0.0096807	3.23636
XM_005266248.1	AKAP11	-3.81599	0.0096807	3.23636
NM_001286721.1	ANKRD10	-1.18697	0.00273736	21.2674
NM_207354.2	ANKRD13D	-5.87933	0.000279344	7.95285
XM_006718531.1	ANKRD13D	-5.87933	0.000279344	7.95285
NM_001286771.1	ANKRD17	-1.74627	0.00774822	11.484
NM_032217.3	ANKRD17	-1.74627	0.00774822	11.484
NM_198889.1	ANKRD17	-1.74627	0.00774822	11.484
XM_005265667.2	ANKRD17	-1.74627	0.00774822	11.484
XM_005265671.2	ANKRD17	-1.74627	0.00774822	11.484
NM_001284301.1	ANLN	-1.26177	0.00696361	13.119
NM_001284302.1	ANLN	-1.26177	0.00696361	13.119
NM_018685.3	ANLN	-1.26177	0.00696361	13.119
XM_006715746.1	ANLN	-1.26177	0.00696361	13.119
XM_006715747.1	ANLN	-1.26177	0.00696361	13.119
NM_001014279.2	ANXA2R	-1.82888	0.00855675	5.73226
NM_001134296.1	AP3M2	-1.56379	0.0010614	22.5745
NM_006803.3	AP3M2	-1.56379	0.0010614	22.5745
XM_006716276.1	AP3M2	-1.56379	0.0010614	22.5745
NM_001142281.1	ARCN1	-1.33471	0.00734044	15.4692
NM_001655.4	ARCN1	-1.33471	0.00734044	15.4692
NM_001663.3	ARF6	-1.0018	0.00593166	41.7676
NM_001199417.1	ARHGAP23	-1.06226	0.00723574	34.1859
XM_006721991.1	ARHGAP23	-1.06226	0.00723574	34.1859
XM_006721992.1	ARHGAP23	-1.06226	0.00723574	34.1859
NM_001175.5	ARHGDIB	-1.53124	8.20778e-05	89.0604
NM_005737.3	ARL4C	-1.24266	5.32909e-37	383.279
NM_001282431.1	ARL4C	-1.24202	5.32909e-37	382.805
NM_001270439.1	ARPC5	-1.79966	8.25891e-08	57.0882
NM_005717.3	ARPC5	-1.79966	8.25891e-08	57.0882
XM_005252250.2	ARPC5L	-1.26146	0.000333642	43.3112
NM_198150.2	ARSK	-6.69705	0.00568193	1.39931
NM_001278712.1	ATG3	-1.51987	0.00680407	24.5117
NM_022488.4	ATG3	-1.47883	0.00955843	24.2873
NM_013325.4	ATG4B	-2.31734	0.00456076	34.1952
NM_178326.2	ATG4B	-2.31734	0.00456076	34.1952
XM_005246992.1	ATG4B	-2.31734	0.00456076	34.1952
XM_005246993.1	ATG4B	-2.31734	0.00456076	34.1952
XM_005246995.1	ATG4B	-2.31734	0.00456076	34.1952
XM_005246996.1	ATG4B	-2.31734	0.00456076	34.1952
XM_006712371.1	ATG4B	-2.31734	0.00456076	34.1952
NM_004044.6	ATIC	-1.03273	0.00843315	131.182
XM_006712545.1	ATIC	-1.03273	0.00843315	131.182
NM_001697.2	ATP5PO	-1.10607	0.00540245	178.933
NM_002973.3	ATXN2	-1.20661	0.00550131	23.4997
NM_003600.2	AURKA	-1.61343	0.00039639	35.4867
NM_198433.1	AURKA	-1.61343	0.00039639	35.4867
NM_198434.1	AURKA	-1.61343	0.00039639	35.4867
NM_198435.1	AURKA	-1.61343	0.00039639	35.4867
NM_198436.1	AURKA	-1.61343	0.00039639	35.4867
NM_198437.1	AURKA	-1.61343	0.00039639	35.4867
XM_005260534.1	AURKA	-1.61343	0.00039639	35.4867
XM_006723871.1	AURKA	-1.61343	0.00039639	35.4867
XM_006723872.1	AURKA	-1.61343	0.00039639	35.4867
NM_015570.2	AUTS2	-1.26295	0.000391234	43.4815
XM_005250257.1	AUTS2	-1.26295	0.000391234	43.149
NM_001127231.1	AUTS2	-1.20453	0.00628113	30.6701
NM_080605.3	B3GALT6	-1.59553	5.70633e-06	45.8113
NM_001005417.2	B4GALT2	-1.62758	0.00405799	55.0336
NM_003780.4	B4GALT2	-1.62758	0.00405799	55.0336
NM_030587.2	B4GALT2	-1.62758	0.00405799	55.0336
XM_005271304.2	B4GALT2	-1.62758	0.00405799	55.0336
XM_006711017.1	B4GALT2	-1.62758	0.00405799	55.0336
NM_006876.2	B4GAT1	-4.41578	0.0018003	11.6324
NM_078469.2	BCCIP	-3.13512	0.00604764	8.2986
NM_001204106.1	BCL2L11	-1.70117	1.04472e-06	15.4227
NM_001204107.1	BCL2L11	-1.70117	1.04472e-06	15.4227
NM_001204108.1	BCL2L11	-1.70117	1.04472e-06	15.4227
NM_001204109.1	BCL2L11	-1.70117	1.04472e-06	15.4227
NM_001204110.1	BCL2L11	-1.70117	1.04472e-06	15.4227
NM_001204111.1	BCL2L11	-1.70117	1.04472e-06	15.4227
NM_001204112.1	BCL2L11	-1.70117	1.04472e-06	15.4227
NM_006538.4	BCL2L11	-1.70117	1.04472e-06	15.4227
NM_138621.4	BCL2L11	-1.70117	1.04472e-06	15.4227
NM_138622.3	BCL2L11	-1.70117	1.04472e-06	15.4227
NM_138623.3	BCL2L11	-1.70117	1.04472e-06	15.4227
NM_138624.3	BCL2L11	-1.70117	1.04472e-06	15.4227
NM_138625.3	BCL2L11	-1.70117	1.04472e-06	15.4227
NM_138626.3	BCL2L11	-1.70117	1.04472e-06	15.4227
NM_138627.3	BCL2L11	-1.70117	1.04472e-06	15.4227
NM_207003.2	BCL2L11	-1.70117	1.04472e-06	15.4227
XM_005263551.1	BCL2L11	-1.70117	1.04472e-06	15.4227
XM_005263553.1	BCL2L11	-1.70117	1.04472e-06	15.4227
XM_005263554.1	BCL2L11	-1.70117	1.04472e-06	15.4227
XM_005263559.1	BCL2L11	-1.70117	1.04472e-06	15.4227
XM_005263560.1	BCL2L11	-1.70117	1.04472e-06	15.4227
NM_001270726.1	BCL2L13	-2.74664	0.00101796	13.1605
NM_001270727.1	BCL2L13	-2.74664	0.00101796	13.1605
NM_001270728.1	BCL2L13	-2.7468	0.000900701	13.1605
NM_001270729.1	BCL2L13	-2.74664	0.00101796	13.1605
NM_001270730.1	BCL2L13	-2.74664	0.00101796	13.1605
NM_001270731.1	BCL2L13	-2.74664	0.00101796	13.1605
NM_001270732.1	BCL2L13	-2.7468	0.000900701	13.1605
NM_001270733.1	BCL2L13	-2.74664	0.00101796	13.1605
NM_001270734.1	BCL2L13	-2.7468	0.000900701	13.1605
NM_001270735.1	BCL2L13	-2.7468	0.000900701	13.1605
NM_015367.3	BCL2L13	-2.74664	0.00101796	13.1605
XM_006724075.1	BCL2L13	-2.74652	0.00113862	12.6683
XM_006724076.1	BCL2L13	-2.74652	0.00113862	12.6683
NM_001123383.1	BCOR	-1.41235	1.60307e-06	25.0011
NM_001123384.1	BCOR	-1.41235	1.60307e-06	25.0011
NM_001123385.1	BCOR	-1.41235	1.60307e-06	25.0011
NM_017745.5	BCOR	-1.41235	1.60307e-06	25.0011
XM_005272616.1	BCOR	-1.41235	1.60307e-06	25.0011
XM_005272617.2	BCOR	-1.41235	1.60307e-06	25.0011
XM_005272618.1	BCOR	-1.41235	1.60307e-06	25.0011
XM_005272619.2	BCOR	-1.41235	1.60307e-06	25.0011
XM_005272620.2	BCOR	-1.41235	1.60307e-06	25.0011
XM_006724536.1	BCOR	-1.41235	1.60307e-06	25.0011
NM_001098787.1	BET1L	-2.27024	0.00127929	11.9385
NM_016526.4	BET1L	-2.27024	0.00127929	11.9385
NM_152414.4	BHLHE22	-1.58453	8.42539e-08	50.7181
NM_000386.3	BLMH	-1.38267	0.00809147	47.4082
NM_212552.2	BOLA3	-1.28907	0.00389417	70.2668
NM_001035505.1	BOLA3	-1.25632	0.00574437	69.3491
NM_001286746.1	BORA	-3.53254	0.000573413	6.07728
NM_001286747.1	BORA	-3.53254	0.000573413	6.07728
NM_024808.3	BORA	-3.53254	0.000573413	6.07728
NM_017622.2	BORCS6	-2.73228	0.000416854	10.3196
XM_006721771.1	BPTF	-1.35487	0.00626305	15.6974
XM_005257150.1	BPTF	-1.33398	0.00771495	15.6466
XM_005257151.1	BPTF	-1.33398	0.00771495	15.6466
XM_005257153.1	BPTF	-1.33398	0.00771495	15.6466
XM_005257154.1	BPTF	-1.33398	0.00771495	15.6466
XM_005257155.1	BPTF	-1.33398	0.00771495	15.6466
XM_005257156.1	BPTF	-1.33398	0.00771495	15.6466
XM_005257157.1	BPTF	-1.33398	0.00771495	15.6466
XM_005257158.1	BPTF	-1.33398	0.00771495	15.6466
XM_005257161.1	BPTF	-1.33398	0.00771495	15.6466
NM_033656.3	BRWD1	-3.70129	0.0029598	1.79402
NM_014267.5	C11orf58	-1.17422	0.003214	48.5482
NM_181656.4	C17orf58	-1.6443	0.00784525	16.5933
NM_181655.3	C17orf58	-1.61282	0.00984644	16.4561
NM_152485.2	C1orf74	-2.32653	0.00600863	4.48487
NM_001212.3	C1QBP	-1.16426	9.82412e-05	119.396
NM_153689.5	C2orf69	-1.21445	0.00124811	12.5252
NM_001134470.1	C3orf58	-1.68729	0.00017262	14.783
NM_173552.3	C3orf58	-1.68729	0.00017262	14.783
NM_024067.2	C7orf26	-1.59643	0.00277709	16.7831
XM_005249845.2	C7orf26	-1.58773	0.00299307	16.6275
NM_023080.2	C8orf33	-1.09045	0.00734044	47.2179
NM_001007214.1	CACYBP	-1.14222	5.64366e-07	143.581
NM_014412.2	CACYBP	-1.14222	5.64366e-07	143.581
XM_005245092.1	CACYBP	-1.13576	1.7896e-06	139.419
NM_001130674.2	CALU	-1.11596	0.00213845	47.6384
NM_001199671.1	CALU	-1.11596	0.00213845	47.6384
NM_001199672.1	CALU	-1.11596	0.00213845	47.6384
NM_001199673.1	CALU	-1.11596	0.00213845	47.6384
NM_001219.4	CALU	-1.11596	0.00213845	47.6384
NM_005898.4	CAPRIN1	-1.40651	0.001697	46.0043
NM_006136.2	CAPZA2	-1.58388	0.00539258	15.756
NM_007359.4	CASC3	-1.44011	0.00130427	35.816
XM_005257163.1	CASC3	-1.44011	0.00130427	35.816
NM_001127228.1	CBX1	-1.88527	0.00659641	18.3863
NM_006807.4	CBX1	-1.88527	0.00659641	18.3863
NM_003655.2	CBX4	-1.06427	4.8897e-15	109.169
NM_032357.3	CCDC115	-3.36507	0.00806443	6.10559
XM_005263825.1	CCDC115	-3.36508	0.00814228	5.88706
NM_001284263.1	CCDC117	-1.24821	0.000243385	24.198
NM_001284264.1	CCDC117	-1.24821	0.000243385	24.198
NM_001284265.1	CCDC117	-1.24821	0.000243385	24.198
NM_173510.3	CCDC117	-1.24821	0.000243385	24.198
NM_001012506.4	CCDC66	-4.9179	0.00797046	1.56077
NM_001141947.1	CCDC66	-4.9179	0.00797046	1.56077
XM_005265081.1	CCDC66	-4.9179	0.00797046	1.55304
XM_005265082.1	CCDC66	-4.9179	0.00797046	1.55304
XM_005265083.1	CCDC66	-4.9179	0.00797046	1.55304
XM_005265084.1	CCDC66	-4.9179	0.00797046	1.55304
XM_005265085.1	CCDC66	-4.9179	0.00797046	1.55304
XM_006713115.1	CCDC66	-4.9179	0.00797046	1.55304
NM_024098.3	CCDC86	-1.11738	0.00921599	66.6445
NM_031966.3	CCNB1	-1.21086	0.00255052	37.5406
NM_001759.3	CCND2	-1.01854	3.45468e-19	446.611
NM_057749.2	CCNE2	-1.26277	0.00300662	13.6846
NM_001838.3	CCR7	-1.00805	0.00855675	99.924
NM_001009186.1	CCT6A	-1.16837	2.73925e-10	265.774
NM_001762.3	CCT6A	-1.16837	2.73925e-10	265.774
NM_001779.2	CD58	-2.35482	0.0034322	19.4379
NM_003903.3	CDC16	-2.33846	0.00285789	16.5721
XM_005266204.1	CDC16	-2.33846	0.00285789	16.5721
NM_001078645.1	CDC16	-2.11596	0.00855675	15.7808
XM_006719992.1	CDC16	-2.11596	0.00855675	15.7808
XM_006719993.1	CDC16	-2.11596	0.00855675	15.7808
NM_001255.2	CDC20	-1.88147	0.00307252	29.2709
NM_015891.2	CDC40	-3.59373	0.00972219	2.988
NM_001038707.1	CDC42SE1	-1.04531	0.00159453	45.1824
NM_020239.3	CDC42SE1	-1.04531	0.00159453	45.1824
NM_031942.4	CDCA7	-1.99724	0.00059966	10.4506
NM_145810.2	CDCA7	-1.99724	0.00059966	10.4506
NM_001786.4	CDK1	-1.33416	2.78892e-06	79.8236
NM_033379.4	CDK1	-1.33416	2.78892e-06	79.8236
XM_005270303.1	CDK1	-1.33416	2.78892e-06	79.8236
XM_006718082.1	CDK1	-1.33416	2.78892e-06	79.8236
XM_006718083.1	CDK1	-1.33416	2.78892e-06	79.8236
NM_001166226.1	CEP120	-2.61921	0.00698455	6.5175
NM_153223.3	CEP120	-2.61921	0.00698455	6.5175
XM_005271901.2	CEP120	-2.61921	0.00698455	6.5175
NM_022766.5	CERK	-1.66307	0.00372219	29.7043
NM_001256126.1	CERS6	-1.35264	0.00280261	29.7118
NM_203463.2	CERS6	-1.35264	0.00280261	29.7118
XM_005246440.2	CERS6	-1.35264	0.00280261	29.7118
NM_001202518.1	CFLAR	-1.7257	0.00297605	29.4988
NM_001202519.1	CFLAR	-1.7257	0.00297605	29.4988
XM_005246937.2	CFLAR	-1.7257	0.00297605	29.4602
NM_001127183.2	CFLAR	-1.7257	0.00297605	29.3524
NM_001202515.1	CFLAR	-1.7257	0.00297605	29.3524
NM_001202516.1	CFLAR	-1.7257	0.00297605	29.3524
NM_001202517.1	CFLAR	-1.7257	0.00297605	29.3524
NM_003879.5	CFLAR	-1.7257	0.00297605	29.3524
XM_005246935.2	CFLAR	-1.7257	0.00297605	29.3138
XM_005246936.2	CFLAR	-1.7257	0.00297605	29.3138
NM_001243794.1	CHST12	-1.77013	0.000601187	29.5201
NM_001243795.1	CHST12	-1.77013	0.000601187	29.5201
NM_018641.4	CHST12	-1.77013	0.000601187	29.5201
NM_001039690.3	CHTF8	-1.47975	0.00213845	44.8618
NM_001040146.3	CHTF8	-1.47975	0.00213845	44.8618
NM_001244664.1	CHTOP	-1.03286	0.000357211	55.371
NM_001206612.1	CHTOP	-1.01014	0.000581227	54.5632
NM_015607.3	CHTOP	-1.01014	0.000581227	54.5632
XM_005245085.1	CHTOP	-1.01014	0.000581227	54.5632
XM_005245086.1	CHTOP	-1.01014	0.000581227	54.5632
XM_006711269.1	CHTOP	-1.01014	0.000581227	54.5632
NM_003993.2	CLK2	-2.09494	1.83795e-07	23.9031
XM_005244876.1	CLK2	-2.09494	1.83795e-07	23.9031
XM_005244878.1	CLK2	-2.09494	1.83795e-07	23.9031
XM_005244879.1	CLK2	-2.09494	1.83795e-07	23.9031
XM_006714502.1	CLPTM1L	-2.03347	8.3189e-08	102.305
NM_030782.3	CLPTM1L	-2.01923	5.31029e-07	92.2522
NM_001288653.1	CLTC	-1.0771	9.74244e-05	93.5581
NM_004859.3	CLTC	-1.0771	9.74244e-05	93.5581
XM_005257012.1	CLTC	-1.0114	0.00152285	77.5934
NM_018686.4	CMAS	-2.47849	0.00396596	19.2562
NM_004368.2	CNN2	-1.72409	1.85803e-09	72.4579
NM_201277.1	CNN2	-1.72409	1.85803e-09	72.4579
NM_017546.4	CNOT11	-1.52868	0.00789539	35.7197
NM_152609.2	CNST	-5.07314	0.00808321	2.94018
XM_005273081.2	CNST	-5.07314	0.00808321	2.94018
XM_005273082.2	CNST	-5.07314	0.00808321	2.94018
XM_005273083.2	CNST	-5.07314	0.00808321	2.94018
XM_006711751.1	CNST	-5.07314	0.00808321	2.94018
NM_005694.1	COX17	-1.14598	0.00159233	122.06
NM_001031617.2	COX19	-1.09056	0.000194273	24.1019
NM_030627.2	CPEB4	-1.39253	2.15499e-06	29.3148
XM_005265994.1	CPEB4	-1.39253	2.15499e-06	29.3148
XM_005265995.1	CPEB4	-1.39253	2.15499e-06	29.3148
XM_005265996.1	CPEB4	-1.39253	2.15499e-06	29.3148
NM_018590.4	CSGALNACT2	-6.25468	0.0081013	1.44493
NM_001033521.1	CSTF1	-1.42713	0.00694901	9.58326
NM_001033522.1	CSTF1	-1.42713	0.00694901	9.58326
NM_001324.2	CSTF1	-1.42713	0.00694901	9.58326
NM_001012614.1	CTBP1	-1.40852	0.00125793	79.1529
NM_001328.2	CTBP1	-1.40852	0.00125793	79.1529
XM_005272261.1	CTBP1	-1.40852	0.00125793	79.1529
XM_005272262.2	CTBP1	-1.40852	0.00125793	79.1529
XM_005272263.2	CTBP1	-1.40852	0.00125793	79.1529
NM_001085458.1	CTNND1	-2.29677	0.00741448	7.86684
NM_001085459.1	CTNND1	-2.29677	0.00741448	7.86684
NM_001085460.1	CTNND1	-2.29677	0.00741448	7.86684
NM_001085461.1	CTNND1	-2.29677	0.00741448	7.86684
NM_001085462.1	CTNND1	-2.29677	0.00741448	7.86684
NM_001085463.1	CTNND1	-2.29677	0.00741448	7.86684
NM_001085464.1	CTNND1	-2.29677	0.00741448	7.86684
NM_001085465.1	CTNND1	-2.29677	0.00741448	7.86684
NM_001085466.1	CTNND1	-2.29677	0.00741448	7.86684
NM_001085467.1	CTNND1	-2.29677	0.00741448	7.86684
NM_001085468.1	CTNND1	-2.29677	0.00741448	7.86684
NM_001085469.1	CTNND1	-2.29677	0.00741448	7.86684
NM_001206883.1	CTNND1	-2.29677	0.00741448	7.86684
NM_001206884.1	CTNND1	-2.29677	0.00741448	7.86684
NM_001206885.1	CTNND1	-2.29677	0.00741448	7.86684
NM_001206886.1	CTNND1	-2.29677	0.00741448	7.86684
NM_001206887.1	CTNND1	-2.29677	0.00741448	7.86684
NM_001206888.1	CTNND1	-2.29677	0.00741448	7.86684
NM_001206889.1	CTNND1	-2.29677	0.00741448	7.86684
NM_001206890.1	CTNND1	-2.29677	0.00741448	7.86684
NM_001206891.1	CTNND1	-2.29677	0.00741448	7.86684
NM_001331.2	CTNND1	-2.29677	0.00741448	7.86684
NM_003592.2	CUL1	-1.03181	0.00172054	72.9697
XM_005250060.2	CUL1	-1.03181	0.00172054	72.9697
NM_177538.2	CYP20A1	-1.70492	0.00112131	15.9183
NM_004288.4	CYTIP	-1.28531	0.00393609	23.0939
NM_018380.3	DDX28	-1.13942	0.000785699	24.6122
NM_007372.3	DDX42	-1.04629	0.00633043	29.7762
NM_203499.2	DDX42	-1.04629	0.00633043	29.7762
XM_006721657.1	DDX42	-1.04629	0.00633043	29.7762
NM_001257189.1	DDX56	-1.04736	0.00908514	47.011
NM_019082.3	DDX56	-1.04736	0.00908514	47.011
NM_001039711.1	DEDD	-2.229	0.000678079	15.7009
NM_001039712.1	DEDD	-2.229	0.000678079	15.7009
NM_032998.2	DEDD	-2.229	0.000678079	15.7009
XM_005245597.2	DEDD	-2.10455	0.00924224	13.4123
XM_005245598.2	DEDD	-2.10455	0.00924224	13.4123
XM_005245599.2	DEDD	-2.10455	0.00924224	13.4123
XM_005245600.2	DEDD	-2.10455	0.00924224	13.4123
NM_014957.2	DENND3	-6.95667	0.00864139	1.9275
XM_005250839.1	DENND3	-6.95667	0.00864139	1.9275
XM_005250841.1	DENND3	-6.95667	0.00864139	1.9275
NM_007021.3	DEPP1	-1.35977	0.00544139	6.22182
NM_003647.2	DGKE	-1.7675	0.00310146	9.17779
NM_032364.5	DNAJC14	-3.11562	0.00954827	4.9005
NM_014689.2	DOCK10	-1.80236	0.00274013	20.619
XM_005246672.2	DOCK10	-1.80236	0.00274013	20.619
XM_005246673.2	DOCK10	-1.80236	0.00274013	20.619
XM_005246674.1	DOCK10	-1.80236	0.00274013	20.619
XM_006712616.1	DOCK10	-1.80236	0.00274013	20.619
XM_006712617.1	DOCK10	-1.80236	0.00274013	20.619
XM_006712619.1	DOCK10	-1.80236	0.00274013	20.619
XM_006712620.1	DOCK10	-1.80236	0.00274013	20.619
XM_006712621.1	DOCK10	-1.80236	0.00274013	20.619
XM_006712622.1	DOCK10	-1.80236	0.00274013	20.619
XM_006712623.1	DOCK10	-1.80236	0.00274013	20.619
XM_006712624.1	DOCK10	-1.80236	0.00274013	20.619
NM_001383.3	DPH1	-1.68355	0.0071024	41.8041
XM_005254500.1	DPP8	-1.13073	7.67908e-07	44.2947
XM_005254505.1	DPP8	-1.13073	7.67908e-07	44.2947
XM_006720586.1	DPP8	-1.13073	7.67908e-07	44.2947
NM_017743.4	DPP8	-1.20223	5.11196e-06	34.9392
NM_130434.3	DPP8	-1.20223	5.11196e-06	34.9392
NM_197960.2	DPP8	-1.20223	5.11196e-06	34.9392
NM_197961.2	DPP8	-1.20223	5.11196e-06	34.9392
NM_006519.2	DYNLT1	-1.29992	7.84987e-06	39.7805
XM_005267117.2	DYNLT1	-1.29992	7.84987e-06	39.7805
NM_001396.3	DYRK1A	-1.12259	0.00694901	16.0698
NM_101395.2	DYRK1A	-1.12259	0.00694901	16.0698
NM_130436.2	DYRK1A	-1.12259	0.00694901	16.0698
NM_130438.2	DYRK1A	-1.12259	0.00694901	16.0698
XM_005260931.2	DYRK1A	-1.12259	0.00694901	16.0698
XM_005260933.2	DYRK1A	-1.12259	0.00694901	16.0698
XM_006723976.1	DYRK1A	-1.12259	0.00694901	16.0698
XM_006723977.1	DYRK1A	-1.12259	0.00694901	16.0698
XM_006723978.1	DYRK1A	-1.25573	0.00179094	15.7917
XM_006723979.1	DYRK1A	-1.25573	0.00179094	15.7917
NM_004091.3	E2F2	-1.25645	5.33894e-08	69.4038
XM_005245748.1	E2F2	-1.25645	5.33894e-08	69.4038
XM_005245749.1	E2F2	-1.25645	5.33894e-08	69.4038
NM_152991.2	EED	-1.42226	0.00039639	21.3635
NM_003797.3	EED	-1.42152	0.000434361	21.3381
XM_005274373.1	EED	-1.42152	0.000434361	21.3381
NM_001282958.1	EIF4E2	-1.88206	0.00326552	17.4113
NM_001276336.1	EIF4E2	-1.88207	0.00321044	17.3021
NM_001276337.1	EIF4E2	-1.88207	0.00321044	17.3021
NM_001164501.1	EIF4ENIF1	-4.20258	0.00255597	4.61233
NM_001164502.1	EIF4ENIF1	-4.20258	0.00255597	4.61233
NM_019843.3	EIF4ENIF1	-4.20258	0.00255597	4.61233
XM_005261686.1	EIF4ENIF1	-4.20258	0.00255597	4.61233
XM_005261687.1	EIF4ENIF1	-4.20258	0.00255597	4.61233
XM_005261688.1	EIF4ENIF1	-4.20258	0.00255597	4.61233
XM_006724281.1	EIF4ENIF1	-4.20258	0.00255597	4.61233
XM_006724282.1	EIF4ENIF1	-4.20258	0.00255597	4.61233
XM_006724283.1	EIF4ENIF1	-4.20258	0.00255597	4.61233
XM_006724284.1	EIF4ENIF1	-4.20258	0.00255597	4.61233
NM_001165962.1	ELAC2	-1.38146	0.00771495	61.642
NM_018127.6	ELAC2	-1.38146	0.00771495	61.642
NM_173717.1	ELAC2	-1.38146	0.00771495	61.642
NM_012081.5	ELL2	-1.63728	0.0091735	32.6316
XM_006714575.1	ELL2	-1.63728	0.0091735	32.6316
NM_001145076.1	EML4	-1.94055	0.00326552	30.5863
NM_019063.3	EML4	-1.94055	0.00326552	30.5863
XM_005264267.1	EML4	-1.94055	0.00326552	30.5863
XM_006711991.1	EML4	-1.94055	0.00326552	30.5863
XM_006711992.1	EML4	-1.94055	0.00326552	30.5863
NM_001429.3	EP300	-1.36778	1.16596e-07	45.4113
XM_006724165.1	EP300	-1.36778	1.16596e-07	45.4113
XM_006716264.1	ERI1	-3.2422	0.00263418	4.22653
NM_001100626.1	ERLIN1	-2.16851	0.00039639	9.6938
NM_006459.3	ERLIN1	-2.16851	0.00039639	9.6938
XM_005269442.1	ERLIN1	-2.16851	0.00039639	9.6938
NM_052911.2	ESCO1	-1.79492	0.00764374	7.07434
NM_001184796.1	ESYT1	-1.03199	0.0035639	119.033
NM_015292.2	ESYT1	-1.03199	0.0035639	119.033
NM_001256302.1	ETF1	-1.02556	0.00275114	46.7459
NM_001282185.1	ETF1	-1.02556	0.00275114	46.7459
NM_004730.3	ETF1	-1.02556	0.00275114	46.7459
XM_005271920.1	ETF1	-1.02556	0.00275114	46.7459
XM_005271921.1	ETF1	-1.02556	0.00275114	46.7459
NM_016946.4	F11R	-1.8257	4.21728e-07	29.0673
NM_014613.2	FAF2	-1.35353	0.000485739	29.5762
NM_001009993.2	FAM168B	-1.29082	0.000395459	31.7529
XM_005263591.2	FAM168B	-1.29082	0.000395459	31.7529
XM_006712263.1	FAM168B	-1.29082	0.000395459	31.7529
XM_006712264.1	FAM168B	-1.29082	0.000395459	31.7529
XM_006712265.1	FAM168B	-1.29082	0.000395459	31.7529
XM_006712266.1	FAM168B	-1.29082	0.000395459	31.7529
NM_013300.2	FAM216A	-1.67285	0.000480811	54.1707
XM_005253875.2	FAM216A	-1.67285	0.000480811	54.1707
NM_001190826.1	FAM217B	-2.21835	0.000272655	15.8074
NM_001190827.1	FAM217B	-2.21835	0.000272655	15.8074
NM_022106.2	FAM217B	-2.21835	0.000272655	15.8074
XM_005260509.1	FAM217B	-2.21835	0.000272655	15.8074
NM_017709.3	FAM46C	-1.01329	0.00387913	29.8751
XM_005253456.2	FAM60A	-1.63149	0.000514826	10.8379
XM_005253457.2	FAM60A	-1.63149	0.000514826	10.8379
XM_005253458.2	FAM60A	-1.63149	0.000514826	10.8379
NM_001287385.1	FAM72C	-6.69184	0.00733532	1.41911
NM_022725.3	FANCF	-1.913	0.000654204	11.7409
NM_015322.4	FEM1B	-1.29264	0.000577842	16.553
XM_006720370.1	FEM1B	-1.29264	0.000577842	16.553
NM_002027.2	FNTA	-1.25727	0.00372219	35.4107
XM_006711976.1	FOSL2	-1.22237	0.000653685	11.1428
XM_006711977.1	FOSL2	-1.22237	0.000653685	11.1428
NM_002015.3	FOXO1	-1.46877	0.00979778	12.1627
NM_001455.3	FOXO3	-2.16683	5.67447e-12	18.6642
NM_201559.2	FOXO3	-2.16683	5.67447e-12	18.6642
XM_005266867.2	FOXO3	-2.16683	5.67447e-12	18.6642
XM_005266868.1	FOXO3	-2.16683	5.67447e-12	18.6642
NM_001102371.1	FOXRED2	-1.19628	0.00968821	69.757
NM_024955.5	FOXRED2	-1.19628	0.00968821	69.757
NM_031904.3	FRMD8	-1.82719	6.56272e-06	51.9074
XM_005274349.1	FRMD8	-1.82719	6.56272e-06	51.9074
NM_001164615.1	FZD6	-1.88534	9.06182e-06	20.933
NM_001164616.1	FZD6	-1.88534	9.06182e-06	20.933
NM_003506.3	FZD6	-1.88534	9.06182e-06	20.933
XM_006714749.1	G3BP1	-1.19497	1.04472e-06	111.802
XM_006714750.1	G3BP1	-1.19497	1.04472e-06	111.802
NM_001199742.1	GADD45A	-1.12607	0.00547593	10.6848
NM_001199741.1	GADD45A	-1.11161	0.0064902	10.6425
NM_001924.3	GADD45A	-1.11161	0.0064902	10.6425
NM_015675.3	GADD45B	-1.45703	5.80312e-17	26.9429
NM_001002295.1	GATA3	-1.34592	2.9312e-08	39.1363
NM_002051.2	GATA3	-1.34592	2.9312e-08	39.1363
XM_005252442.1	GATA3	-1.31093	3.77032e-07	36.3433
XM_005252443.2	GATA3	-1.31093	3.77032e-07	36.3433
NM_001493.2	GDI1	-4.33205	0.0094564	10.1463
NM_001115156.1	GDI2	-1.23234	1.23069e-09	171.223
NM_001494.3	GDI2	-1.23234	1.23069e-09	171.223
NM_015721.2	GEMIN4	-1.31464	0.00138481	30.5903
XM_005256668.2	GEMIN4	-1.31464	0.00138481	30.5903
XM_005256667.2	GEMIN4	-1.33394	0.0013621	30.1628
XM_005256670.2	GEMIN4	-1.33394	0.0013621	30.1628
NM_015949.2	GET4	-1.23287	0.00301054	27.1526
XM_005249608.1	GLCCI1	-1.32121	0.00528488	125.325
NM_138426.3	GLCCI1	-1.32121	0.00528488	125.318
XM_005249606.1	GLCCI1	-1.32121	0.00528488	125.318
XM_005249607.1	GLCCI1	-1.32121	0.00528488	125.318
XM_006715641.1	GLCCI1	-1.32121	0.00528488	125.318
NM_001118890.1	GLRX	-2.04326	0.00835023	17.322
NM_001243658.1	GLRX	-2.04326	0.00835023	17.322
NM_001243659.1	GLRX	-2.04326	0.00835023	17.322
NM_002064.2	GLRX	-2.04326	0.00835023	17.322
NM_001282538.1	GNB1	-1.1496	0.000879414	151.906
NM_001282539.1	GNB1	-1.1496	0.000879414	151.906
NM_002074.4	GNB1	-1.1496	0.000879414	151.906
NM_022130.3	GOLPH3	-1.48935	1.44356e-05	26.6186
NM_005302.3	GPR37	-1.20623	0.00598362	18.6451
NM_001130006.1	GSPT1	-1.07605	4.02729e-05	121.332
NM_001130007.1	GSPT1	-1.07605	4.02729e-05	121.332
NM_002094.3	GSPT1	-1.07605	4.02729e-05	121.332
XM_005255274.1	GSPT1	-1.07605	4.02729e-05	121.332
XM_005255275.1	GSPT1	-1.07605	4.02729e-05	121.332
NM_002097.2	GTF3A	-1.27553	0.00790261	95.2849
NM_001035521.2	GTF3C2	-2.14564	0.00258944	26.0323
NM_001521.3	GTF3C2	-2.14564	0.00258944	26.0323
XM_005264272.2	GTF3C2	-2.14564	0.00258944	26.0323
XM_005264273.1	GTF3C2	-2.14564	0.00258944	26.0323
NM_001099650.1	GXYLT1	-1.44285	0.000343454	27.532
NM_173601.1	GXYLT1	-1.44285	0.000343454	27.532
NM_005334.2	HCFC1	-1.07272	8.58986e-06	96.7958
XM_005274664.1	HCFC1	-1.07272	8.58986e-06	96.7958
XM_006724815.1	HCFC1	-1.07272	8.58986e-06	96.7958
XM_006724816.1	HCFC1	-1.07272	8.58986e-06	96.7958
NM_006037.3	HDAC4	-2.06282	0.00765362	6.21951
XM_006712877.1	HDAC4	-2.06282	0.00765362	6.21951
XM_006712878.1	HDAC4	-2.06282	0.00765362	6.21951
XM_006712879.1	HDAC4	-2.06282	0.00765362	6.21951
XM_006712880.1	HDAC4	-2.06282	0.00765362	6.21951
NM_001098786.1	HILPDA	-1.46666	4.33033e-05	27.6636
NM_013332.3	HILPDA	-1.46666	4.33033e-05	27.6636
NM_001282962.1	HJURP	-1.26411	0.000109113	28.2783
NM_001282963.1	HJURP	-1.26411	0.000109113	28.2783
NM_018410.4	HJURP	-1.26411	0.000109113	28.2783
NM_005342.2	HMGB3	-2.62866	0.0026648	12.314
XM_005274665.1	HMGB3	-2.62866	0.0026648	12.314
XM_005274666.2	HMGB3	-2.62866	0.0026648	12.314
XM_005274667.1	HMGB3	-2.62866	0.0026648	12.314
NM_032756.2	HPDL	-1.42079	0.000238819	29.1364
NM_001134793.1	HYLS1	-1.60735	0.00104562	10.8542
NM_145014.2	HYLS1	-1.60735	0.00104562	10.8542
XM_005271430.1	HYLS1	-1.60735	0.00104562	10.8542
XM_006718777.1	HYLS1	-1.60735	0.00104562	10.8542
XM_006718778.1	HYLS1	-1.60735	0.00104562	10.8542
NM_012405.3	ICMT	-1.46704	0.000114843	44.375
XM_005263437.1	ICMT	-1.46704	0.000114843	44.2771
XM_006710518.1	ICMT	-1.46704	0.000114843	44.2771
NM_002167.4	ID3	-1.82893	9.85364e-28	38.5528
NM_012420.2	IFIT5	-3.18384	0.00121621	2.60356
NM_001551.2	IGBP1	-2.19991	0.00039639	21.8841
NM_001257408.1	IKZF3	-1.00495	0.000189754	52.037
NM_001257409.1	IKZF3	-1.00495	0.000189754	52.037
NM_001257410.1	IKZF3	-1.00495	0.000189754	52.037
NM_001257411.1	IKZF3	-1.00495	0.000189754	52.037
NM_001257412.1	IKZF3	-1.00495	0.000189754	52.037
NM_001257413.1	IKZF3	-1.00495	0.000189754	52.037
NM_001257414.1	IKZF3	-1.00495	0.000189754	52.037
NM_001284514.1	IKZF3	-1.00495	0.000189754	52.037
NM_001284515.1	IKZF3	-1.00495	0.000189754	52.037
NM_001284516.1	IKZF3	-1.00495	0.000189754	52.037
NM_012481.4	IKZF3	-1.00495	0.000189754	52.037
NM_183228.2	IKZF3	-1.00495	0.000189754	52.037
NM_183229.2	IKZF3	-1.00495	0.000189754	52.037
NM_183230.2	IKZF3	-1.00495	0.000189754	52.037
NM_183231.2	IKZF3	-1.00495	0.000189754	52.037
NM_183232.2	IKZF3	-1.00495	0.000189754	52.037
NM_000572.2	IL10	-2.40309	5.51255e-12	14.6441
NM_001172128.1	IL16	-1.65375	4.00149e-05	46.4688
NM_004513.5	IL16	-1.65375	4.00149e-05	46.4688
NM_172217.3	IL16	-1.65375	4.00149e-05	46.4688
XM_005254342.2	IL16	-1.793	3.75689e-05	42.6093
XM_005254343.2	IL16	-1.793	3.75689e-05	42.6093
XM_005254344.2	IL16	-1.793	3.75689e-05	42.6093
XM_005254345.2	IL16	-1.793	3.75689e-05	42.6093
XM_005254346.2	IL16	-1.793	3.75689e-05	42.6093
NM_000878.3	IL2RB	-1.16769	4.52842e-06	177.752
NM_018285.3	IMP3	-1.07453	2.23856e-17	214.463
NM_000883.3	IMPDH1	-1.5139	0.00213845	38.1593
NM_001102605.1	IMPDH1	-1.5139	0.00213845	38.1593
NM_001142573.1	IMPDH1	-1.5139	0.00213845	38.1593
NM_001142574.1	IMPDH1	-1.5139	0.00213845	38.1593
NM_001142575.1	IMPDH1	-1.5139	0.00213845	38.1593
NM_001142576.1	IMPDH1	-1.5139	0.00213845	38.1593
NM_183243.2	IMPDH1	-1.5139	0.00213845	38.1593
XM_005250313.2	IMPDH1	-1.5139	0.00213845	38.1593
XM_005250314.1	IMPDH1	-1.5139	0.00213845	38.1593
XM_006715967.1	IMPDH1	-1.5139	0.00213845	38.1593
XM_006715968.1	IMPDH1	-1.5139	0.00213845	38.1593
XM_006715969.1	IMPDH1	-1.5139	0.00213845	38.1593
XM_006715970.1	IMPDH1	-1.5139	0.00213845	38.1593
XM_006715971.1	IMPDH1	-1.5139	0.00213845	38.1593
XM_006715972.1	IMPDH1	-1.5139	0.00213845	38.1593
XM_006715973.1	IMPDH1	-1.5139	0.00213845	38.1593
NM_018164.2	INTS13	-2.1738	9.57397e-05	20.7063
XM_005253422.1	INTS13	-2.1738	9.57397e-05	20.7063
XM_006719106.1	INTS13	-2.1738	9.57397e-05	20.7063
XM_006719107.1	INTS13	-2.1738	9.57397e-05	20.7063
NM_004136.2	IREB2	-1.23825	4.0331e-06	46.0186
NM_001077397.1	IRF2BP2	-1.13062	4.00149e-05	46.6138
NM_182972.2	IRF2BP2	-1.13062	4.00149e-05	46.6138
NM_024496.3	IRF2BPL	-1.52046	2.50486e-07	36.4993
NM_001195286.1	IRF4	-1.23965	1.69519e-23	188.971
NM_002460.3	IRF4	-1.23965	1.69519e-23	188.971
XM_006715090.1	IRF4	-1.23965	1.69519e-23	188.971
NM_002201.4	ISG20	-1.09354	0.00960901	62.4828
XM_005254899.1	ISG20	-1.09354	0.00960901	62.4828
XM_005254900.1	ISG20	-1.09354	0.00960901	62.4828
XM_006720488.1	ISG20	-1.09354	0.00960901	62.4828
XM_006720489.1	ISG20	-1.09354	0.00960901	62.4828
XM_006720490.1	ISG20	-1.09354	0.00960901	62.4828
NM_001270975.1	IST1	-1.5657	0.00387913	16.0915
NM_001270976.1	IST1	-1.5657	0.00387913	16.0915
NM_001270977.1	IST1	-1.5657	0.00387913	16.0915
NM_001270978.1	IST1	-1.5657	0.00387913	16.0915
NM_001270979.1	IST1	-1.5657	0.00387913	16.0915
NM_014761.3	IST1	-1.5657	0.00387913	16.0915
NM_000210.2	ITGA6	-1.71469	6.94359e-07	46.7906
NM_001079818.1	ITGA6	-1.766	6.33161e-07	46.0254
XM_006712511.1	ITGA6	-1.70609	1.04472e-06	45.6264
XM_006712510.1	ITGA6	-1.75738	1.01168e-06	44.8612
NM_001159508.1	IVD	-1.23363	0.00971132	53.2045
NM_002225.3	IVD	-1.23363	0.00971132	53.2045
XM_006712626.1	IWS1	-1.6467	0.00166167	21.3972
NM_017969.2	IWS1	-1.73227	0.00119503	20.0789
XM_005263707.1	IWS1	-1.73227	0.00119503	20.0789
NM_001287437.1	JADE1	-1.35318	3.89612e-10	31.94
NM_001287439.1	JADE1	-1.35318	3.89612e-10	31.94
NM_001287440.1	JADE1	-1.35318	3.89612e-10	31.94
NM_001287442.1	JADE1	-1.35318	3.89612e-10	31.94
NM_001287443.1	JADE1	-1.35318	3.89612e-10	31.94
NM_199320.3	JADE1	-1.35318	3.89612e-10	31.94
XM_005263229.1	JADE1	-1.35318	3.89612e-10	31.94
XM_005263232.1	JADE1	-1.35318	3.89612e-10	31.94
XM_006714310.1	JADE1	-1.35318	3.89612e-10	31.94
NM_144570.2	JPT2	-1.06118	0.00210209	62.2668
NM_152903.4	KBTBD6	-1.56495	0.00225188	9.10611
NM_001162893.1	KIAA0040	-1.9914	0.000924983	12.9303
NM_001162894.1	KIAA0040	-1.9914	0.000924983	12.9303
NM_001162895.1	KIAA0040	-1.9914	0.000924983	12.9303
NM_014656.2	KIAA0040	-1.9914	0.000924983	12.9303
NM_015074.3	KIF1B	-3.74479	0.000141079	9.57119
NM_006845.3	KIF2C	-1.19672	0.00572272	32.0082
XM_005270394.2	KIF2C	-1.19672	0.00572272	32.0082
XM_005270395.1	KIF2C	-1.19672	0.00572272	32.0082
XM_005270396.1	KIF2C	-1.19672	0.00572272	32.0082
NM_001032282.3	KLF10	-1.37905	1.7552e-11	18.0698
NM_005655.3	KLF10	-1.37905	1.7552e-11	18.0698
NM_015995.2	KLF13	-1.51792	0.00362233	25.5442
NM_014851.2	KLHL21	-1.08577	0.00872926	11.7216
NM_017658.3	KLHL28	-2.07389	0.00656123	2.39399
XM_005267769.2	KLHL28	-2.07389	0.00656123	2.39399
XM_005267770.1	KLHL28	-2.07389	0.00656123	2.39399
NM_020782.1	KLHL42	-1.17627	0.00622561	19.7148
XM_005263153.2	KLHL8	-1.41589	1.99208e-08	52.3774
NM_020803.3	KLHL8	-1.45968	1.83808e-07	45.1205
NM_001197104.1	KMT2A	-1.6309	3.56119e-05	22.1612
NM_005933.3	KMT2A	-1.6309	3.56119e-05	22.1612
XM_006718839.1	KMT2A	-1.6309	3.56119e-05	22.1612
XM_006718840.1	KMT2A	-1.6309	3.56119e-05	22.1612
NM_004985.3	KRAS	-1.4259	0.000658563	35.5958
NM_006402.2	LAMTOR5	-1.43533	0.00538014	46.0789
NM_015315.4	LARP1	-1.07382	7.6698e-07	189.992
NM_001271608.1	LASP1	-1.10694	0.00229919	65.7823
NM_006148.3	LASP1	-1.10694	0.00229919	65.7823
NM_002298.4	LCP1	-1.1171	4.03794e-18	285.213
XM_005266374.1	LCP1	-1.1171	4.03794e-18	285.213
NM_001113546.1	LIMA1	-1.79566	4.95395e-16	29.4928
NM_001113547.1	LIMA1	-1.79566	4.95395e-16	29.4928
NM_001243775.1	LIMA1	-1.79566	4.95395e-16	29.4928
NM_016357.4	LIMA1	-1.79566	4.95395e-16	29.4928
NM_006769.3	LMO4	-1.33087	0.000242086	29.9266
XM_005271291.1	LMO4	-1.33087	0.000242086	29.9266
NM_153371.3	LNX2	-3.82972	5.90636e-05	4.12508
XM_006719776.1	LNX2	-3.82972	5.90636e-05	4.12508
NM_001199282.2	LRBA	-3.61712	8.15768e-05	10.7613
NM_006726.4	LRBA	-3.61712	8.15768e-05	10.7613
XM_005263372.1	LRBA	-3.61712	8.15768e-05	10.7613
XM_005263373.1	LRBA	-3.61712	8.15768e-05	10.7613
XM_005263374.1	LRBA	-3.61712	8.15768e-05	10.7613
XM_005263375.1	LRBA	-3.61712	8.15768e-05	10.7613
XM_005263376.2	LRBA	-3.61712	8.15768e-05	10.7613
XM_006714429.1	LRBA	-3.61712	8.15768e-05	10.7613
NM_020710.2	LRRC47	-1.21606	0.00167165	66.5556
NM_012090.5	MACF1	-1.30613	0.00179094	47.7567
XM_005270694.1	MACF1	-1.30613	0.00179094	47.6721
XM_005270695.1	MACF1	-1.30613	0.00179094	47.6721
XM_005270696.1	MACF1	-1.30613	0.00179094	47.6721
XM_005270697.1	MACF1	-1.30613	0.00179094	47.6721
XM_005270698.1	MACF1	-1.30613	0.00179094	47.6721
XM_005270700.1	MACF1	-1.30613	0.00179094	47.6721
XM_006710519.1	MACF1	-1.30613	0.00179094	47.6721
XM_006710520.1	MACF1	-1.30613	0.00179094	47.6721
XM_006710521.1	MACF1	-1.30613	0.00179094	47.6721
XM_006710522.1	MACF1	-1.30613	0.00179094	47.6721
XM_006710524.1	MACF1	-1.30613	0.00179094	47.6721
XM_006710525.1	MACF1	-1.30613	0.00179094	47.6721
XM_006710526.1	MACF1	-1.30613	0.00179094	47.6721
XM_006710527.1	MACF1	-1.30613	0.00179094	47.6721
XM_006710528.1	MACF1	-1.30613	0.00179094	47.6721
XM_006710529.1	MACF1	-1.30613	0.00179094	47.6721
XM_006710530.1	MACF1	-1.30613	0.00179094	47.6721
XM_006710531.1	MACF1	-1.30613	0.00179094	47.6721
XM_006710532.1	MACF1	-1.30613	0.00179094	47.6721
XM_006710533.1	MACF1	-1.30613	0.00179094	47.6721
XM_006710534.1	MACF1	-1.30613	0.00179094	47.6721
XM_006710535.1	MACF1	-1.30613	0.00179094	47.6721
XM_006710536.1	MACF1	-1.30613	0.00179094	47.6721
XM_006710537.1	MACF1	-1.30613	0.00179094	47.6721
XM_006710539.1	MACF1	-1.30613	0.00179094	47.6721
XM_006710540.1	MACF1	-1.30613	0.00179094	47.6721
NM_001033087.1	MACROD2	-1.33394	4.88944e-05	43.4815
NM_080676.5	MACROD2	-1.33394	4.88944e-05	43.4815
XM_005260667.1	MACROD2	-1.33394	4.88944e-05	43.4815
XM_006723544.1	MACROD2	-1.33394	4.88944e-05	43.4815
NM_022149.4	MAGEF1	-1.05964	0.0082521	25.6181
NM_032509.3	MAK16	-1.67487	0.000188197	15.1979
NM_002748.3	MAPK6	-1.11208	0.00136911	42.0343
NM_004759.4	MAPKAPK2	-1.38973	2.20614e-07	74.7237
XM_005273353.2	MAPKAPK2	-1.38973	2.20614e-07	74.7237
NM_032960.3	MAPKAPK2	-1.38973	2.24227e-07	74.457
NM_145113.2	MAX	-1.69211	0.00913728	26.2212
NM_002382.4	MAX	-1.69211	0.00913728	26.0156
NM_145112.2	MAX	-1.69211	0.00913728	26.0156
NM_018518.4	MCM10	-1.00164	0.00482273	39.1702
NM_182751.2	MCM10	-1.00164	0.00482273	39.1702
NM_001270679.1	MCU	-4.22903	0.00552219	4.60838
NM_001270680.1	MCU	-4.22903	0.00552219	4.60838
NM_138357.2	MCU	-4.22903	0.00552219	4.60838
NM_001282403.1	MDH2	-1.1945	0.00296359	122.227
NM_001282404.1	MDH2	-1.1945	0.00296359	122.227
NM_005918.3	MDH2	-1.1945	0.00296359	122.227
NM_001278516.1	MDM4	-1.44958	1.04472e-06	44.5589
NM_001278518.1	MDM4	-1.44958	1.04472e-06	44.5126
NM_001204171.1	MDM4	-1.44346	1.19116e-06	44.0825
NM_001204172.1	MDM4	-1.44346	1.19116e-06	44.0825
NM_001278517.1	MDM4	-1.44346	1.19116e-06	44.0825
NM_001278519.1	MDM4	-1.44346	1.19116e-06	44.0825
NM_002393.4	MDM4	-1.44346	1.19116e-06	44.0825
NM_001271629.1	MEF2D	-1.44998	4.71043e-06	26.4435
NM_005920.3	MEF2D	-1.44998	4.71043e-06	26.4435
XM_005245169.2	MEF2D	-1.44998	4.71043e-06	26.4435
XM_005245170.1	MEF2D	-1.44998	4.71043e-06	26.4435
XM_006711330.1	MEF2D	-1.44998	4.71043e-06	26.4435
XM_006711331.1	MEF2D	-1.44998	4.71043e-06	26.4435
XM_006711332.1	MEF2D	-1.44998	4.71043e-06	26.4435
XM_006711333.1	MEF2D	-1.44998	4.71043e-06	26.4435
XM_006711334.1	MEF2D	-1.44998	4.71043e-06	26.4435
XM_006714283.1	METTL14	-2.10341	0.00541289	6.51153
NM_181725.3	METTL2A	-3.68372	0.00105169	8.86909
NM_001289160.1	MICB	-1.1372	2.66531e-05	32.6847
NM_001289161.1	MICB	-1.1372	2.66531e-05	32.6847
NM_005931.4	MICB	-1.1372	2.66531e-05	32.6847
NM_001098790.1	MID1IP1	-1.21387	0.00274013	17.3221
NM_001098791.1	MID1IP1	-1.21387	0.00274013	17.3221
NM_021242.5	MID1IP1	-1.21387	0.00274013	17.3221
NM_001032363.3	MINOS1	-1.19425	0.00771495	67.7273
NM_001204082.1	MINOS1	-1.19425	0.00771495	67.7273
NM_001204083.1	MINOS1	-1.19425	0.00771495	67.7273
NM_018944.2	MIS18A	-2.95185	0.00119378	11.8906
NM_032117.3	MND1	-1.63516	0.00439636	32.7633
XM_005263274.2	MND1	-1.63516	0.00439636	32.7633
XM_005263275.1	MND1	-1.63516	0.00439636	32.7633
XM_006714340.1	MND1	-1.63516	0.00439636	32.7633
NM_017520.3	MPHOSPH8	-1.45957	0.00612415	21.7472
NM_203462.2	MRFAP1L1	-1.43214	0.00155338	20.6286
XM_005247932.1	MRFAP1L1	-1.43214	0.00155338	20.6286
NM_013393.1	MRM2	-1.16622	4.9893e-05	33.1483
NM_020236.3	MRPL1	-2.1217	0.00211593	21.6519
NM_014175.3	MRPL15	-1.374	0.0053147	40.012
NM_022163.3	MRPL46	-1.35443	0.00137699	47.5672
NM_001545.1	MRPL58	-2.56748	0.000117605	25.3894
NM_015969.2	MRPS17	-1.68927	0.00318045	26.8152
NM_016034.4	MRPS2	-1.3827	0.00297938	48.4271
XM_006717136.1	MRPS2	-1.3827	0.00297938	48.4271
NM_005098.3	MSC	-1.70762	3.48305e-16	40.1094
NM_001017369.2	MSMO1	-1.67882	1.5038e-07	31.7821
NM_006745.4	MSMO1	-1.67882	1.5038e-07	31.7821
XM_005263176.1	MSMO1	-1.67882	1.5038e-07	31.7821
NM_004739.3	MTA2	-1.0875	3.75689e-05	86.4935
NM_002451.3	MTAP	-2.35933	0.00945594	7.91647
NM_001099286.1	MTFR2	-2.24842	0.0002511	7.47879
NM_138419.3	MTFR2	-2.24842	0.0002511	7.47879
XM_006715325.1	MTFR2	-2.24842	0.0002511	7.47879
NM_018109.3	MTPAP	-1.67643	0.00215771	9.7647
NM_025128.4	MUS81	-1.46008	0.00288734	23.3288
XM_005274307.1	MUS81	-1.46008	0.00288734	23.3288
NM_001130172.1	MYB	-1.8704	6.08948e-12	51.9915
NM_001130173.1	MYB	-1.8704	6.08948e-12	51.9915
NM_001161656.1	MYB	-1.8704	6.08948e-12	51.9915
NM_001161657.1	MYB	-1.8704	6.08948e-12	51.9915
NM_001161658.1	MYB	-1.8704	6.08948e-12	51.9915
NM_001161659.1	MYB	-1.8704	6.08948e-12	51.9915
NM_001161660.1	MYB	-1.8704	6.08948e-12	51.9915
NM_005375.2	MYB	-1.8704	6.08948e-12	51.9915
NM_002467.4	MYC	-1.64312	5.77771e-12	22.1401
NM_002473.4	MYH9	-1.83267	8.25381e-07	52.5494
NM_006471.2	MYL12A	-2.04499	5.28033e-08	51.9732
XM_005258076.1	MYL12A	-2.04499	5.28033e-08	51.9732
XM_005258077.2	MYL12A	-2.04499	5.28033e-08	51.9732
XM_005258078.1	MYL12A	-2.04499	5.28033e-08	51.9732
NM_025146.2	NAA50	-1.23092	6.34022e-06	63.1369
XM_005247794.2	NAA50	-1.26013	1.09425e-05	61.5206
NM_005966.3	NAB1	-1.79487	0.00139625	12.0208
XM_005246579.1	NAB1	-1.79487	0.00139625	12.0208
XM_005246580.1	NAB1	-1.79487	0.00139625	12.0208
XM_005246581.1	NAB1	-1.79487	0.00139625	12.0208
XM_005246582.1	NAB1	-1.79487	0.00139625	12.0208
XM_005246583.1	NAB1	-1.79487	0.00139625	12.0208
XM_005246584.1	NAB1	-1.79487	0.00139625	12.0208
XM_005246585.1	NAB1	-1.79487	0.00139625	12.0208
XM_005246586.1	NAB1	-1.79487	0.00139625	12.0208
XM_005246587.1	NAB1	-1.79487	0.00139625	12.0208
XM_006712540.1	NAB1	-1.79487	0.00139625	12.0208
NM_005967.3	NAB2	-1.60368	0.00210115	5.39818
XM_005268894.2	NAB2	-1.60368	0.00210115	5.39818
XM_006713972.1	NCAPG	-1.1106	0.000127783	61.6599
NM_022346.4	NCAPG	-1.17291	6.2414e-05	60.2157
XM_006713971.1	NCAPG	-1.23239	9.74244e-05	54.3175
NM_015331.2	NCSTN	-2.13728	0.00950711	16.6515
NM_001135242.1	NDRG1	-1.16574	6.14777e-08	1042.77
NM_001258432.1	NDRG1	-1.16574	6.14777e-08	1042.77
NM_001258433.1	NDRG1	-1.16574	6.14777e-08	1042.77
NM_006096.3	NDRG1	-1.16574	6.14777e-08	1042.77
NM_014222.2	NDUFA8	-1.52722	0.00288708	30.3124
XM_006720556.1	NDUFAF1	-2.7348	0.00754768	13.2257
NM_014165.3	NDUFAF4	-1.22528	0.00025085	27.1387
NM_004555.3	NFATC3	-1.35413	0.000178585	37.946
NM_173163.2	NFATC3	-1.35413	0.000178585	37.946
NM_173165.2	NFATC3	-1.35413	0.000178585	37.946
NM_003204.2	NFE2L1	-2.122	0.00160137	15.7915
XM_005257410.1	NFE2L1	-2.122	0.00160137	15.7915
XM_005257411.1	NFE2L1	-2.122	0.00160137	15.7915
XM_005257412.1	NFE2L1	-2.122	0.00160137	15.7915
XM_005257413.1	NFE2L1	-2.122	0.00160137	15.7915
XM_005257415.1	NFE2L1	-2.122	0.00160137	15.7915
NM_001190737.1	NFIB	-1.01492	1.62409e-06	72.3303
NM_001190738.1	NFIB	-1.01492	1.62409e-06	72.3303
NM_005596.3	NFIB	-1.01492	1.62409e-06	72.3303
XM_006716774.1	NFIB	-1.01492	1.62409e-06	72.3303
XM_006716775.1	NFIB	-1.01663	1.56703e-06	71.7631
NM_001282787.1	NFIB	-1.0068	1.84831e-06	70.4385
XM_005251467.1	NFIB	-1.0068	1.84831e-06	70.4385
XM_005251468.2	NFIB	-1.0068	1.84831e-06	70.4385
XM_005251469.1	NFIB	-1.0068	1.84831e-06	70.4385
XM_005251470.1	NFIB	-1.0068	1.84831e-06	70.4385
XM_005251471.1	NFIB	-1.0068	1.84831e-06	70.4385
XM_006716773.1	NFIB	-1.0068	1.84831e-06	70.4385
NM_032390.4	NIFK	-1.0096	0.000437975	41.8833
NM_001202469.1	NIPSNAP2	-1.47168	0.00387913	38.5876
NM_001483.2	NIPSNAP2	-1.47168	0.00387913	38.5876
NM_001173487.1	NKRF	-1.54264	6.44964e-06	23.3594
NM_001173488.1	NKRF	-1.54264	6.44964e-06	23.3594
NM_017544.3	NKRF	-1.54264	6.44964e-06	23.3594
XM_005262443.2	NKRF	-1.54264	6.44964e-06	23.3594
NM_015462.3	NOL11	-1.12669	0.00567159	33.5795
NM_001258310.1	NOP2	-1.43661	1.80633e-08	58.653
NM_001033714.2	NOP2	-1.42818	3.17291e-08	57.7573
NM_001258308.1	NOP2	-1.42818	3.17291e-08	57.7573
NM_001258309.1	NOP2	-1.42818	3.17291e-08	57.7573
NM_006170.3	NOP2	-1.42818	3.17291e-08	57.7573
XM_005253691.1	NOP2	-1.42818	3.17291e-08	57.7573
NM_001040110.1	NRF1	-1.73787	0.00310146	8.73183
NM_005011.3	NRF1	-1.73787	0.00310146	8.73183
NM_001042424.2	NSD2	-1.29783	0.00445353	29.9106
NM_133330.2	NSD2	-1.29783	0.00445353	29.9106
NM_133331.2	NSD2	-1.29783	0.00445353	29.9106
NM_133335.3	NSD2	-1.29783	0.00445353	29.9106
XM_005248001.2	NSD2	-1.29783	0.00445353	29.9106
XM_005248002.1	NSD2	-1.29783	0.00445353	29.9106
XM_006713915.1	NSD2	-1.29783	0.00445353	29.9106
NM_001193455.1	NSUN2	-1.1555	0.00531306	29.1376
NM_017755.5	NSUN2	-1.1555	0.00531306	29.1376
NM_030952.1	NUAK2	-1.95388	2.36741e-07	10.2144
XM_005245515.2	NUAK2	-1.95388	2.36741e-07	10.2144
NM_001032731.1	OAS2	-1.56829	0.00474574	8.68676
NM_001079839.2	OCIAD1	-1.40982	0.000110635	110.834
NM_001079840.2	OCIAD1	-1.40982	0.000110635	110.834
NM_001079841.2	OCIAD1	-1.40982	0.000110635	110.834
NM_001079842.2	OCIAD1	-1.40982	0.000110635	110.834
NM_001168254.1	OCIAD1	-1.40982	0.000110635	110.834
NM_017830.3	OCIAD1	-1.40982	0.000110635	110.834
XM_005248113.2	OCIAD1	-1.38274	0.000158428	109.339
XM_005248114.2	OCIAD1	-1.38274	0.000158428	109.339
XM_005248112.2	OCIAD1	-1.38274	0.000158428	109.33
XM_006714016.1	OCIAD1	-1.38274	0.000158428	109.33
XM_006714017.1	OCIAD1	-1.38274	0.000158428	109.33
XM_006714018.1	OCIAD1	-1.38274	0.000158428	109.33
NM_153451.2	ORAOV1	-2.50991	0.00511909	3.9127
NM_080822.2	OVCA2	-1.68355	0.0071024	41.7956
NM_001198532.1	OXR1	-1.09403	0.00264483	41.0901
NM_001198533.1	OXR1	-1.09403	0.00264483	41.0901
NM_001198534.1	OXR1	-1.09403	0.00264483	41.0901
NM_001198535.1	OXR1	-1.09403	0.00264483	41.0901
NM_018002.3	OXR1	-1.09403	0.00264483	41.0901
NM_181354.4	OXR1	-1.09403	0.00264483	41.0901
XM_005250993.1	OXR1	-1.09403	0.00264483	41.0901
XM_005250994.1	OXR1	-1.09403	0.00264483	41.0901
XM_005250995.1	OXR1	-1.09403	0.00264483	41.0901
XM_005250996.1	OXR1	-1.09403	0.00264483	41.0901
XM_006716594.1	OXR1	-1.09403	0.00264483	41.0901
XM_006716595.1	OXR1	-1.09403	0.00264483	41.0901
NM_000430.3	PAFAH1B1	-1.08144	0.0083084	36.0489
NM_024675.3	PALB2	-2.80236	0.000395459	3.41806
NM_138316.3	PANK1	-4.20192	0.00568193	3.51376
NM_148977.2	PANK1	-4.20192	0.00568193	3.51376
NM_148978.2	PANK1	-4.20192	0.00568193	3.51376
XM_005269902.1	PANK1	-4.18334	0.00612415	3.50603
NM_001171805.1	PAPD7	-1.95642	0.00535491	8.04996
NM_001171806.1	PAPD7	-1.95642	0.00535491	8.04996
NM_006999.4	PAPD7	-1.95642	0.00535491	8.04996
XM_005248234.1	PAPD7	-1.95642	0.00535491	8.04996
XM_005248236.1	PAPD7	-1.95642	0.00535491	8.04996
NM_032151.4	PCBD2	-2.82806	0.00653305	8.38207
NM_015885.3	PCF11	-1.03524	0.00846664	10.1106
XM_005274048.1	PCF11	-1.03524	0.00846664	10.1106
XM_005274049.1	PCF11	-1.03524	0.00846664	10.1106
NM_032346.1	PDCD2L	-1.73214	7.25252e-06	26.5106
NM_012392.3	PEF1	-1.95604	0.00435659	17.733
NM_001145443.1	PFKFB3	-1.56229	1.99208e-08	21.698
NM_001282630.1	PFKFB3	-1.56229	1.99208e-08	21.698
NM_004566.3	PFKFB3	-1.56229	1.99208e-08	21.698
XM_005252463.1	PFKFB3	-1.56229	1.99208e-08	21.698
XM_005252464.1	PFKFB3	-1.56229	1.99208e-08	21.698
NM_006320.4	PGRMC2	-1.48018	9.39982e-05	69.4558
NM_001048183.1	PHACTR4	-1.05233	0.00699901	44.669
NM_023923.3	PHACTR4	-1.05233	0.00699901	44.669
NM_001281496.1	PHB	-1.10161	0.00134802	140.344
NM_001281497.1	PHB	-1.10161	0.00134802	140.344
NM_001281715.1	PHB	-1.10161	0.00134802	140.344
NM_002634.3	PHB	-1.10161	0.00134802	140.344
NM_002647.2	PIK3C3	-1.56858	9.79772e-06	47.2628
NM_001282426.1	PIK3CG	-3.35762	0.00127404	9.39954
NM_001282427.1	PIK3CG	-3.35762	0.00127404	9.39954
NM_002649.3	PIK3CG	-3.35762	0.00127404	9.39954
NM_001284278.1	PITPNB	-1.36342	1.31422e-05	77.0631
NM_012399.4	PITPNB	-1.36342	1.31422e-05	77.0631
NM_001284277.1	PITPNB	-1.36342	1.31422e-05	77.0477
NM_178836.3	PLD6	-1.6122	1.20067e-09	38.2178
NM_005030.3	PLK1	-1.75448	4.88944e-05	68.0788
NM_001010853.2	PM20D2	-1.44441	0.00227968	25.7223
XM_005248661.1	PM20D2	-1.44441	0.00227968	25.7223
XM_005248662.2	PM20D2	-1.44441	0.00227968	25.7223
NM_017542.3	POGK	-1.75287	7.23617e-06	23.9272
XM_005245370.1	POGK	-1.75287	7.23617e-06	23.9272
XM_005245371.1	POGK	-1.75287	7.23617e-06	23.9272
XM_005245372.1	POGK	-1.75287	7.23617e-06	23.9272
NM_001137604.2	POLR1B	-1.11047	0.00387913	28.9257
NM_001282772.1	POLR1B	-1.11047	0.00387913	28.9257
NM_001282774.1	POLR1B	-1.11047	0.00387913	28.9257
NM_001282776.1	POLR1B	-1.11047	0.00387913	28.9257
NM_001282777.1	POLR1B	-1.11047	0.00387913	28.9257
NM_001282779.1	POLR1B	-1.11047	0.00387913	28.9257
NM_019014.5	POLR1B	-1.11047	0.00387913	28.9257
NM_001206559.1	POLR1D	-1.88221	0.000255009	26.6292
NM_152705.2	POLR1D	-1.88221	0.000255009	26.6292
XM_005266414.1	POLR1D	-1.88221	0.000255009	26.6292
NM_000945.3	PPP3R1	-1.4316	0.00587156	22.5538
NM_001288727.1	PPRC1	-1.27519	0.000113586	26.8887
NM_001288728.1	PPRC1	-1.27519	0.000113586	26.8887
NM_015062.4	PPRC1	-1.27519	0.000113586	26.8887
XM_005269656.1	PPRC1	-1.27519	0.000113586	26.8887
XM_006717730.1	PPRC1	-1.27519	0.000113586	26.8887
NM_001198.3	PRDM1	-1.56513	2.79833e-31	85.6517
NM_182907.2	PRDM1	-1.56513	2.79833e-31	85.6517
XM_005267094.2	PRDM1	-1.56513	2.79833e-31	85.6517
XM_006715550.1	PRDM1	-1.56513	2.79833e-31	85.6517
NM_006793.3	PRDX3	-1.25892	0.00612753	56.5629
NM_014098.3	PRDX3	-1.25892	0.00612753	56.5629
NM_006253.4	PRKAB1	-2.0771	0.00694901	10.894
XM_005253909.1	PRKAB1	-2.0771	0.00694901	10.894
NM_001128217.1	PSIP1	-1.17373	0.00941647	74.252
NM_033222.3	PSIP1	-1.17373	0.00941647	74.252
NM_001134340.1	PSMG3	-1.02135	1.48461e-06	140.476
NM_032302.3	PSMG3	-1.02135	1.48461e-06	140.476
XM_006715792.1	PSMG3	-1.02135	1.48461e-06	140.476
NM_004103.4	PTK2B	-2.66869	0.00749	12.8712
NM_173174.2	PTK2B	-2.66869	0.00749	12.8712
NM_173175.2	PTK2B	-2.66869	0.00749	12.8712
NM_173176.2	PTK2B	-2.66869	0.00749	12.8712
XM_005273447.2	PTK3B	-2.66869	0.00749	12.8712
XM_005273448.2	PTK4B	-2.66869	0.00749	12.8712
NM_016077.3	PTRH2	-1.2095	0.000189933	31.5886
XM_005257447.2	PTRH2	-1.2095	0.000189933	31.5886
NM_001282382.1	PTTG1	-1.16819	0.00845384	91.2967
NM_001282383.1	PTTG1	-1.16819	0.00845384	91.2967
NM_004219.3	PTTG1	-1.16819	0.00845384	91.2967
NM_005859.4	PURA	-1.22293	1.09407e-06	71.5777
NM_001002019.2	PUS1	-1.80508	0.000381802	21.3154
NM_001002020.2	PUS1	-1.80508	0.000381802	21.3154
NM_025215.5	PUS1	-1.80508	0.000381802	21.3154
NM_206854.2	QKI	-1.59185	0.00133491	26.2163
NM_206855.2	QKI	-1.59185	0.00133491	26.2163
NM_206853.2	QKI	-1.59186	0.00136911	26.2008
NM_006775.2	QKI	-1.76347	0.000354598	25.709
XM_005267224.1	QKI	-1.77383	0.000341259	25.6626
NM_012414.3	RAB3GAP2	-1.57733	0.000197097	32.5947
NM_001024647.3	RAB3IP	-2.04244	0.000946883	21.8541
NM_001278402.1	RAB3IP	-2.04244	0.000946883	21.8541
NM_022456.4	RAB3IP	-2.04244	0.000946883	21.8541
NM_175623.3	RAB3IP	-2.04244	0.000946883	21.8541
NM_175624.3	RAB3IP	-2.04244	0.000946883	21.8541
NM_175625.3	RAB3IP	-2.04244	0.000946883	21.8541
NM_213589.2	RAPH1	-3.38383	0.00445894	3.4096
XM_005246777.2	RAPH1	-3.38383	0.00445894	3.4096
XM_005246779.2	RAPH1	-3.38383	0.00445894	3.4096
XM_005246780.2	RAPH1	-3.38383	0.00445894	3.4096
XM_006712695.1	RAPH1	-3.38383	0.00445894	3.4096
NM_182664.2	RASSF5	-1.81869	3.02957e-08	76.7732
NM_182663.2	RASSF5	-1.81869	3.02957e-08	76.6801
NM_182665.2	RASSF5	-1.81869	3.02957e-08	76.6801
NM_006910.4	RBBP6	-1.75915	0.00649113	7.92584
NM_018703.3	RBBP6	-1.75915	0.00649113	7.92584
XM_005255461.1	RBBP6	-1.75915	0.00649113	7.92584
XM_005255462.1	RBBP6	-1.75915	0.00649113	7.92584
NM_013286.4	RBM15B	-1.11152	0.00673664	32.3578
NM_005349.3	RBPJ	-1.26235	0.00787742	33.2984
NM_015874.4	RBPJ	-1.26235	0.00787742	33.2984
NM_203283.2	RBPJ	-1.26235	0.00787742	33.2984
NM_203284.2	RBPJ	-1.26235	0.00787742	33.2984
XM_005248161.2	RBPJ	-1.25149	0.00855675	32.7455
XM_006713962.1	RBPJ	-1.25149	0.00855675	32.7455
XM_006713963.1	RBPJ	-1.25149	0.00855675	32.7455
XM_006713964.1	RBPJ	-1.25149	0.00855675	32.7455
NM_001136204.2	RCC2	-1.1259	4.23472e-09	215.211
NM_018715.3	RCC2	-1.1259	4.23472e-09	215.211
NM_001099695.1	REPIN1	-1.00492	0.00771495	42.4096
NM_001099696.2	REPIN1	-1.00492	0.00771495	42.4096
NM_013400.3	REPIN1	-1.00492	0.00771495	42.4096
NM_014374.3	REPIN1	-1.00492	0.00771495	42.4096
XM_005249985.1	REPIN1	-1.00492	0.00771495	42.4096
XM_006715947.1	REPIN1	-1.00492	0.00771495	42.4096
XM_006715948.1	REPIN1	-1.00492	0.00771495	42.4096
XM_006715949.1	REPIN1	-1.00492	0.00771495	42.4096
XM_006715950.1	REPIN1	-1.00492	0.00771495	42.4096
XM_006715951.1	REPIN1	-1.00492	0.00771495	42.4096
XM_006715952.1	REPIN1	-1.00492	0.00771495	42.4096
XM_006715953.1	REPIN1	-1.00492	0.00771495	42.4096
NM_001042681.1	RERE	-1.93865	0.00972219	14.3863
NM_001042682.1	RERE	-1.93865	0.00972219	14.3863
NM_012102.3	RERE	-1.93865	0.00972219	14.3863
XM_005263464.1	RERE	-1.93865	0.00972219	14.3863
XM_005263465.1	RERE	-1.93865	0.00972219	14.3863
XM_005263466.1	RERE	-1.93865	0.00972219	14.3863
XM_006710653.1	RERE	-1.93865	0.00972219	14.3863
XM_006710654.1	RERE	-1.93865	0.00972219	14.3863
NM_018124.3	RFWD3	-1.06818	3.08954e-07	61.6679
XM_005256021.2	RFWD3	-1.06818	3.08954e-07	61.6679
XM_005256022.2	RFWD3	-1.06818	3.08954e-07	61.6679
XM_006721227.1	RFWD3	-1.06818	3.08954e-07	61.6679
XM_006721228.1	RFWD3	-1.06818	3.08954e-07	61.6679
NM_000538.3	RFXAP	-6.23263	0.00882408	2.44949
NM_015149.3	RGL1	-1.2878	0.00196413	11.6441
XM_005245010.1	RGL1	-1.2878	0.00196413	11.6441
XM_005245011.1	RGL1	-1.2878	0.00196413	11.6441
NM_002928.3	RGS16	-1.22823	0.000107456	14.9459
NM_001278359.1	RHOH	-1.02641	0.000886841	15.757
NM_001278360.1	RHOH	-1.02641	0.000886841	15.757
NM_001278361.1	RHOH	-1.02641	0.000886841	15.757
NM_001278362.1	RHOH	-1.02641	0.000886841	15.757
NM_001278363.1	RHOH	-1.02641	0.000886841	15.757
NM_001278364.1	RHOH	-1.02641	0.000886841	15.757
NM_001278365.1	RHOH	-1.02641	0.000886841	15.757
NM_001278366.1	RHOH	-1.02641	0.000886841	15.757
NM_001278367.1	RHOH	-1.02641	0.000886841	15.757
NM_001278368.1	RHOH	-1.02641	0.000886841	15.757
NM_001278369.1	RHOH	-1.02641	0.000886841	15.757
NM_004310.4	RHOH	-1.02641	0.000886841	15.757
XM_006714013.1	RHOH	-1.05835	0.000775828	15.5614
NM_024644.3	RIOX1	-1.49593	6.02124e-05	27.5348
NM_194460.2	RNF126	-1.07646	0.000629464	96.0283
XM_005259594.1	RNF126	-1.07646	0.000629464	96.0283
NM_173647.3	RNF149	-2.49026	0.000757842	11.7247
NM_001256858.1	RNF34	-1.80782	2.39459e-05	19.2934
NM_025126.3	RNF34	-1.80782	2.39459e-05	19.2934
NM_194271.2	RNF34	-1.80782	2.39459e-05	19.2934
NM_001146075.1	RPAP3	-3.00173	0.00150678	10.4567
NM_001146076.1	RPAP3	-3.00173	0.00150678	10.4567
NM_024604.2	RPAP3	-3.00173	0.00150678	10.4567
NM_001097590.2	RPP38	-1.17394	0.000601187	16.4733
NM_001265601.1	RPP38	-1.17394	0.000601187	16.4733
NM_006414.4	RPP38	-1.17394	0.000601187	16.4733
NM_183005.4	RPP38	-1.17394	0.000601187	16.4733
XM_006717363.1	RPP38	-1.17394	0.000601187	16.4733
XM_006717364.1	RPP38	-1.17394	0.000601187	16.4733
NM_001286407.1	RPUSD2	-1.54997	4.90629e-08	21.6748
NM_152260.2	RPUSD2	-1.54997	4.90629e-08	21.6748
NM_015169.3	RRS1	-1.30848	0.00014551	32.893
NM_022147.2	RTP4	-1.43835	0.00128358	17.2949
NM_001256121.1	S100PBP	-2.127	0.00428407	10.275
NM_022753.3	S100PBP	-2.127	0.00428407	10.275
XM_006710818.1	S100PBP	-2.127	0.00428407	10.275
NM_001400.4	S1PR1	-2.56152	9.16515e-05	3.56553
XM_006710399.1	S1PR1	-2.56152	9.16515e-05	3.56553
NM_001256370.1	SAMSN1	-1.43464	1.22356e-07	40.5257
NM_001286523.1	SAMSN1	-1.43464	1.22356e-07	40.5257
NM_022136.4	SAMSN1	-1.43464	1.22356e-07	40.5257
NM_004719.2	SCAF11	-1.40265	0.00528879	40.853
XM_005269230.1	SCAF11	-1.40265	0.00528879	40.853
XM_006719692.1	SCAF11	-1.40265	0.00528879	40.853
NM_005063.4	SCD	-1.12312	4.69608e-05	128.82
NM_001006946.1	SDC1	-1.35563	0.000106078	106.701
NM_002997.4	SDC1	-1.35563	0.000106078	106.701
XM_005262620.2	SDC1	-1.35563	0.000106078	106.701
XM_005262621.1	SDC1	-1.35563	0.000106078	106.701
XM_005262622.1	SDC1	-1.35563	0.000106078	106.701
XM_006712060.1	SDC1	-1.35563	0.000106078	106.701
NM_018445.5	SELENOS	-1.5333	0.000761006	27.4388
NM_001011553.3	SEPT7	-1.02713	0.00509426	71.0962
NM_001242956.1	SEPT7	-1.02713	0.00509426	71.0962
NM_001788.5	SEPT7	-1.02713	0.00509426	71.0962
XM_006715806.1	SEPTIN7	-1.05748	0.00568193	69.7105
XM_006715807.1	SEPTIN7	-1.05748	0.00568193	69.7105
XM_006715808.1	SEPTIN7	-1.05748	0.00568193	69.7105
XM_006715809.1	SEPTIN7	-1.05748	0.00568193	69.7105
XM_006715810.1	SEPTIN7	-1.05748	0.00568193	69.7105
NM_014755.2	SERTAD2	-1.15937	0.00189256	14.7155
XM_005264669.1	SERTAD2	-1.15937	0.00189256	14.7155
NM_014712.1	SETD1A	-1.29623	0.00213845	15.9028
XM_005255723.1	SETD1A	-1.29623	0.00213845	15.9028
XM_006721106.1	SETD1A	-1.29623	0.00213845	15.9028
XM_006721107.1	SETD1A	-1.29623	0.00213845	15.9028
NM_030648.2	SETD7	-1.26541	0.00535	31.2742
NM_001135811.1	SINHCAF	-1.58426	0.00110578	10.3366
NM_001135812.1	SINHCAF	-1.58426	0.00110578	10.3366
NM_021238.2	SINHCAF	-1.58426	0.00110578	10.3366
NM_001166017.1	SKA3	-3.3555	4.62435e-05	13.617
NM_145061.5	SKA3	-3.3555	4.62435e-05	13.617
XM_005266288.1	SKA3	-3.3555	4.62435e-05	13.617
NM_003036.3	SKI	-1.42581	0.0064354	16.2773
XM_005244775.1	SKI	-1.42581	0.0064354	16.2773
XM_005244776.2	SKI	-1.42581	0.0064354	16.2773
NM_001145097.2	SKIL	-1.69891	0.000416854	8.70284
NM_001145098.2	SKIL	-1.69891	0.000416854	8.70284
NM_001248008.1	SKIL	-1.69891	0.000416854	8.70284
NM_005414.4	SKIL	-1.69891	0.000416854	8.70284
XM_005247721.1	SKIL	-1.69891	0.000416854	8.70284
XM_006713735.1	SKIL	-1.69891	0.000416854	8.70284
NM_001040153.3	SLAIN1	-2.89807	0.00828414	8.53473
NM_001242868.1	SLAIN1	-2.89807	0.00828414	8.53473
NM_001242869.1	SLAIN1	-2.89807	0.00828414	8.53473
NM_001242870.1	SLAIN1	-2.89807	0.00828414	8.53473
NM_001242871.1	SLAIN1	-2.89807	0.00828414	8.53473
NM_144595.3	SLAIN1	-2.89807	0.00828414	8.53473
XM_006719765.1	SLAIN1	-2.89807	0.00828414	8.53473
NM_006527.2	SLBP	-1.09031	0.00198489	29.8851
NM_001174166.1	SLC16A6	-5.47865	0.000952729	1.95102
NM_004694.4	SLC16A6	-5.47865	0.000952729	1.95102
XM_005257789.1	SLC16A6	-5.47865	0.000952729	1.95102
XM_006722169.1	SLC16A6	-5.47865	0.000952729	1.95102
NM_001006641.3	SLC25A25	-2.06775	0.000250221	4.75405
NM_001006642.3	SLC25A25	-2.06775	0.000250221	4.75405
NM_001265614.2	SLC25A25	-2.06775	0.000250221	4.75405
NM_052901.4	SLC25A25	-2.06775	0.000250221	4.75405
XM_005251688.1	SLC25A25	-2.06775	0.000250221	4.75405
XM_005251689.2	SLC25A25	-2.06775	0.000250221	4.75405
XM_006716948.1	SLC25A25	-2.06775	0.000250221	4.75405
XM_006716949.1	SLC25A25	-2.06775	0.000250221	4.75405
XM_005250496.2	SLC25A40	-2.92544	0.00528488	8.09957
XM_006716050.1	SLC25A40	-2.92544	0.00528488	8.09957
NM_001286184.1	SLC25A44	-1.49806	0.000911935	27.498
NM_014655.3	SLC25A44	-1.49806	0.000911935	27.498
XM_006711657.1	SLC25A44	-1.49806	0.000911935	27.498
NM_001077484.1	SLC38A1	-1.31871	2.8198e-06	74.9289
NM_001278387.1	SLC38A1	-1.31871	2.8198e-06	74.9289
NM_001278388.1	SLC38A1	-1.31871	2.8198e-06	74.9289
NM_001278389.1	SLC38A1	-1.31871	2.8198e-06	74.9289
NM_030674.3	SLC38A1	-1.31871	2.8198e-06	74.9289
NM_003045.4	SLC7A1	-1.12869	1.42784e-05	66.7172
XM_005266507.1	SLC7A1	-1.12869	1.42784e-05	66.7172
NM_014014.4	SNRNP200	-1.32482	0.000880255	87.2511
NM_021021.3	SNTB1	-1.07959	0.00853539	32.4814
XM_005251031.2	SNTB1	-1.07959	0.00853539	32.4814
NM_001145427.1	SNX18	-1.53511	3.14274e-06	31.5525
NM_001102575.1	SNX18	-1.53511	3.14274e-06	31.5448
NM_006943.3	SOX12	-1.64165	0.000279977	60.0431
NM_003110.5	SP2	-2.34023	0.00528488	7.01607
NM_021928.3	SPCS3	-1.21231	0.000594937	169.027
NM_015001.2	SPEN	-2.03693	2.37542e-05	21.4625
NM_001012968.2	SPIN4	-1.60893	0.0028624	19.0299
NM_001128210.1	SPRED2	-2.14702	0.000411548	8.55801
NM_181784.2	SPRED2	-2.14702	0.000411548	8.55801
XM_005264201.1	SPRED2	-2.14702	0.000411548	8.55801
XM_006711966.1	SPRED2	-2.14702	0.000411548	8.55801
NM_001010984.2	SPRTN	-2.85197	0.00211331	3.84553
NM_001261462.1	SPRTN	-2.85197	0.00211331	3.84553
NM_032018.5	SPRTN	-2.8291	0.00531306	3.27572
XM_006711818.1	SPRTN	-2.8291	0.00531306	3.27572
NM_001258038.1	SPRY1	-4.6367	4.00149e-05	1.70159
NM_001258039.1	SPRY1	-4.6367	4.00149e-05	1.70159
NM_005841.2	SPRY1	-4.6367	4.00149e-05	1.70159
NM_199327.2	SPRY1	-4.6367	4.00149e-05	1.70159
XM_005262686.1	SPRY1	-4.6367	4.00149e-05	1.70159
NM_003129.3	SQLE	-1.34896	8.77763e-05	47.1382
NM_024592.4	SRD5A3	-3.10916	0.00854072	13.4639
XM_005265766.1	SRD5A3	-3.10916	0.00854072	13.4639
XM_005265767.1	SRD5A3	-3.10916	0.00854072	13.4639
NM_021203.3	SRPRB	-1.35857	0.00600879	51.503
NM_005626.4	SRSF4	-1.16714	0.00252543	21.1899
XM_006710815.1	SRSF4	-1.16714	0.00252543	21.1899
XM_006710816.1	SRSF4	-1.16714	0.00252543	21.1899
NM_020151.3	STARD7	-1.07238	6.2632e-11	198.575
NM_012448.3	STAT5B	-6.93972	0.00541933	3.94185
XM_005257625.1	STAT5B	-6.93972	0.00541933	3.94185
NM_001048166.1	STIL	-2.06792	0.00039639	7.74791
NM_001282936.1	STIL	-2.06792	0.00039639	7.74791
NM_001282937.1	STIL	-2.06792	0.00039639	7.74791
NM_001282938.1	STIL	-2.06792	0.00039639	7.74791
NM_001282939.1	STIL	-2.06792	0.00039639	7.74791
NM_003035.2	STIL	-2.06792	0.00039639	7.74791
XM_006710834.1	STIL	-2.06792	0.00039639	7.74791
XM_006710835.1	STIL	-2.06792	0.00039639	7.74791
NM_001032296.3	STK24	-1.13841	0.00326552	58.7872
NM_001286649.1	STK24	-1.13841	0.00326552	58.7872
NM_003576.4	STK24	-1.13841	0.00326552	58.7872
XM_005254078.2	STK24	-1.07646	0.00804767	55.4004
XM_005254079.2	STK24	-1.07646	0.00804767	55.4004
XM_005260530.1	STK4	-1.20842	0.00356255	31.9994
XM_005260532.1	STK4	-1.20842	0.00356255	31.9994
XM_005260533.1	STK4	-1.20842	0.00356255	31.9994
XM_006723870.1	STK4	-1.20842	0.00356255	31.9994
NM_006282.2	STK4	-1.20842	0.00356255	31.9909
NM_177424.2	STX12	-3.21448	0.000652762	5.18767
NM_001001433.2	STX16	-2.2593	0.00892897	9.64333
NM_001134772.2	STX16	-2.2593	0.00892897	9.64333
NM_001134773.2	STX16	-2.2593	0.00892897	9.64333
NM_001204868.1	STX16	-2.2593	0.00892897	9.64333
NM_003763.5	STX16	-2.2593	0.00892897	9.64333
NM_007192.3	SUPT16H	-1.32116	0.00625887	31.5909
NM_001135052.2	SYK	-1.08624	0.00629822	86.5857
NM_001174167.1	SYK	-1.08624	0.00629822	86.5857
NM_001174168.1	SYK	-1.08624	0.00629822	86.5857
NM_003177.5	SYK	-1.08624	0.00629822	86.5857
XM_005252147.2	SYK	-1.08624	0.00629822	86.5857
NM_001159673.1	SYNCRIP	-1.2814	6.77497e-11	117.493
NM_001159674.1	SYNCRIP	-1.2814	6.77497e-11	117.493
NM_001159676.1	SYNCRIP	-1.2814	6.77497e-11	117.493
NM_001159677.1	SYNCRIP	-1.2814	6.77497e-11	117.493
NM_001253771.1	SYNCRIP	-1.2814	6.77497e-11	117.493
XM_005248635.2	SYNCRIP	-1.28065	6.77497e-11	116.892
NM_152293.2	TADA2B	-1.83664	0.00856394	6.95793
NM_003487.3	TAF15	-1.66338	0.00886934	55.5122
NM_139215.2	TAF15	-1.66338	0.00886934	55.5122
NM_001261834.1	TBRG4	-1.91788	3.75817e-08	48.5282
NM_004749.3	TBRG4	-1.91788	3.75817e-08	48.5282
NM_030900.3	TBRG4	-1.91788	3.75817e-08	48.5282
NM_199122.2	TBRG4	-1.91788	3.75817e-08	48.5282
NM_001173452.1	TFCP2	-1.41743	0.00954269	25.9891
NM_001173453.1	TFCP2	-1.41743	0.00954269	25.9891
NM_005653.4	TFCP2	-1.41743	0.00954269	25.9891
NM_007111.4	TFDP1	-1.61466	0.00136911	53.4062
XM_005268326.1	TFDP1	-1.61466	0.00136911	53.4062
XM_005268327.1	TFDP1	-1.61466	0.00136911	53.4062
XM_005268328.1	TFDP1	-1.61466	0.00136911	53.4062
XM_005268330.1	TFDP1	-1.61466	0.00136911	53.4062
XM_005268331.1	TFDP1	-1.61466	0.00136911	53.4062
XM_006719977.1	TFDP1	-1.61466	0.00136911	53.4062
XM_006719978.1	TFDP1	-1.61466	0.00136911	53.4062
NM_001128148.1	TFRC	-1.24305	1.33465e-05	60.1645
NM_003234.2	TFRC	-1.24305	1.33465e-05	60.1645
NM_024831.6	TGS1	-2.35724	0.00033948	6.02304
XM_005251328.1	TGS1	-2.35724	0.00033948	6.02304
XM_006716485.1	TGS1	-2.35724	0.00033948	6.02304
XM_006716486.1	TGS1	-2.35724	0.00033948	6.02304
NM_016647.2	THEM6	-1.4409	0.00065372	94.8206
XM_005250955.1	THEM6	-1.4409	0.00065372	94.8206
NM_032862.4	TIGD5	-1.31004	4.00149e-05	30.8461
NM_012460.2	TIMM9	-1.89955	0.00101796	24.061
NM_025141.3	TM2D3	-1.00583	0.000192285	41.8922
NM_078474.2	TM2D3	-1.00583	0.000192285	41.8922
NM_032012.3	TMEM245	-1.3839	0.000809168	22.2173
NM_032936.3	TMEM60	-1.60513	0.00267545	10.9937
NM_001161527.1	TNIP2	-1.29666	9.25379e-06	50.392
NM_024309.3	TNIP2	-1.29666	9.25379e-06	50.392
XM_005248010.1	TNIP2	-1.29666	9.25379e-06	50.392
NM_025077.3	TOE1	-1.12086	0.00482273	24.2417
XM_005270412.1	TOE1	-1.12086	0.00482273	24.2417
XM_005270413.2	TOE1	-1.12086	0.00482273	24.2417
NM_014820.4	TOMM70	-1.02776	0.00561903	58.4792
NM_001067.3	TOP2A	-1.22336	0.000594937	95.0121
XM_005257632.1	TOP2A	-1.22336	0.000594937	95.0121
NM_001031685.2	TP53BP2	-1.524	0.00439636	11.0149
NM_005426.2	TP53BP2	-1.524	0.00439636	11.0149
XM_005273246.1	TP53BP2	-1.524	0.00439636	11.0149
NM_001145160.1	TPM4	-1.61892	1.97233e-32	87.3889
NM_003290.2	TPM4	-1.61892	1.97233e-32	87.3889
NM_001287754.1	TRAF3IP3	-1.2122	0.00739157	121.141
NM_025228.3	TRAF3IP3	-2.40448	0.000826904	27.2027
XM_005273279.2	TRAF3IP3	-2.40448	0.000826904	27.2027
XM_005273280.1	TRAF3IP3	-2.40448	0.000826904	27.2027
NM_001093755.1	TRAPPC13	-6.04287	0.00828414	5.80857
NM_001093756.1	TRAPPC13	-6.04287	0.00828414	5.80857
NM_001243737.1	TRAPPC13	-6.04287	0.00828414	5.80857
NM_024941.3	TRAPPC13	-6.04287	0.00828414	5.80857
NM_021158.3	TRIB3	-1.44034	0.00126165	19.3832
XM_005260773.1	TRIB3	-1.44034	0.00126165	19.3832
XM_005260774.1	TRIB3	-1.44034	0.00126165	19.3832
NM_145214.2	TRIM11	-1.31548	0.000140682	30.0741
NM_001007278.2	TRIM13	-1.32714	0.00065372	14.3591
NM_005798.4	TRIM13	-1.32714	0.00065372	14.3591
NM_052811.3	TRIM13	-1.32714	0.00065372	14.3591
NM_213590.2	TRIM13	-1.32714	0.00065372	14.3591
NM_006510.4	TRIM27	-2.26307	0.00134802	16.4692
NM_015294.3	TRIM37	-2.5979	0.00167887	8.82967
XM_005257387.1	TRIM37	-2.5979	0.00167887	8.82967
XM_005257389.1	TRIM37	-2.5979	0.00167887	8.82967
NM_014657.1	TTI1	-1.50168	0.00178948	36.1823
XM_005260621.2	TTI1	-1.50168	0.00178948	36.1823
NM_001039199.2	TTPAL	-3.03984	0.00684051	5.55823
NM_001261839.1	TTPAL	-3.03984	0.00684051	5.55823
NM_024331.4	TTPAL	-3.03984	0.00684051	5.55823
XM_005260549.2	TTPAL	-3.03984	0.00684051	5.55823
NM_001278552.1	TUBA4A	-1.02619	0.000395459	153.25
NM_006000.2	TUBA4A	-1.02619	0.000395459	153.25
XM_005246832.1	TUBA4A	-1.02619	0.00039639	152.161
NM_178014.2	TUBB	-1.04534	1.71813e-39	1498.1
NM_001070.4	TUBG1	-1.59774	2.62174e-05	81.5769
NM_001286277.1	TUBGCP3	-2.68611	5.25137e-07	12.8942
NM_006322.5	TUBGCP3	-2.68611	5.25137e-07	12.8942
NM_005783.3	TXNDC9	-2.42777	0.000628949	12.1113
NM_006472.4	TXNIP	-1.30604	1.1049e-05	10.8928
NM_001127320.2	UBAP2L	-1.09633	0.000900701	52.4664
NM_001287815.1	UBAP2L	-1.09633	0.000900701	52.4664
XM_005245673.1	UBAP2L	-1.09633	0.000900701	52.4664
XM_005245674.1	UBAP2L	-1.09633	0.000900701	52.4664
NM_014176.3	UBE2T	-1.15484	0.00552219	38.3164
XM_005251300.1	UBE2V2	-1.46216	4.39888e-05	60.5293
NM_003350.2	UBE2V2	-1.60912	2.37709e-05	51.2995
NM_001128160.1	UBP1	-1.86849	3.71644e-08	29.6328
NM_001128161.1	UBP1	-1.86849	3.71644e-08	29.6328
NM_014517.4	UBP1	-1.86849	3.71644e-08	29.6328
XM_006713322.1	UBP1	-1.86849	3.71644e-08	29.6328
NM_152896.2	UHRF2	-1.03202	0.0062605	24.1814
NM_003796.3	URI1	-1.59169	0.0012905	33.6218
NM_001252641.1	URI1	-1.53062	0.00241612	32.7729
XM_005259363.2	URI1	-1.53062	0.00241612	32.7729
XM_005259362.1	URI1	-1.51394	0.00272112	31.9349
NM_001283041.1	USP25	-4.91975	0.00924224	3.43786
NM_001283042.1	USP25	-4.91975	0.00924224	3.43786
NM_013396.4	USP25	-4.91975	0.00924224	3.43786
NM_032830.2	UTP4	-1.27162	4.88944e-05	69.538
XM_005256204.1	UTP4	-1.27162	4.88944e-05	69.538
XM_005256205.1	UTP4	-1.27162	4.88944e-05	69.538
NM_001135694.2	VDAC3	-1.42003	3.23474e-06	110.873
NM_005662.6	VDAC3	-1.42003	3.23474e-06	110.873
XM_006716394.1	VDAC3	-1.42003	3.23474e-06	110.856
NM_000376.2	VDR	-1.1394	0.00273463	99.7585
NM_001017535.1	VDR	-1.1394	0.00273463	99.7585
NM_001017536.1	VDR	-1.1394	0.00273463	99.7585
NM_183009.2	VIRMA	-3.05302	0.00728266	2.49873
NM_001271088.1	VPS72	-1.23459	0.00397284	43.1441
NM_001271087.1	VPS72	-1.21545	0.00475075	42.5165
NM_005997.2	VPS72	-1.21545	0.00475075	42.5165
NM_005112.4	WDR1	-1.28897	3.36164e-09	66.7028
NM_017491.3	WDR1	-1.28897	3.36164e-09	66.7028
XM_006713988.1	WDR1	-1.28897	3.36164e-09	66.7028
NM_019613.3	WDR45B	-1.22824	0.00567299	14.4572
XM_005256377.2	WDR45B	-1.22824	0.00567299	14.4572
XM_005256378.2	WDR45B	-1.22824	0.00567299	14.4572
XM_006722285.1	WDR45B	-1.22824	0.00567299	14.4572
XM_005269319.2	WDR53	-3.46134	9.13611e-05	3.50006
XM_005269320.1	WDR53	-3.46134	9.13611e-05	3.50006
NM_182627.1	WDR53	-3.46134	9.13611e-05	3.42613
NM_001008726.2	WDR89	-1.99684	0.0062605	9.25138
NM_001258272.1	WDR89	-1.99684	0.0062605	9.25138
NM_080666.3	WDR89	-1.99684	0.0062605	9.25138
NM_001167.3	XIAP	-1.3672	0.000381802	19.6436
NM_001204401.1	XIAP	-1.3672	0.000381802	19.6436
XM_006724754.1	XIAP	-1.3672	0.000381802	19.6436
NM_001270940.1	XPO6	-1.31891	4.00149e-05	60.4111
NM_015171.3	XPO6	-1.31891	4.00149e-05	60.4111
XM_005255195.1	XPO6	-1.31891	4.00149e-05	60.4111
XM_005255197.1	XPO6	-1.31891	4.00149e-05	60.4111
XM_005255198.1	XPO6	-1.31891	4.00149e-05	60.4111
XM_005255199.1	XPO6	-1.31891	4.00149e-05	60.4111
XM_005255200.1	XPO6	-1.31891	4.00149e-05	60.4111
NM_005433.3	YES1	-2.71663	0.00147422	4.18785
XM_005258139.2	YES1	-2.71663	0.00147422	4.18785
NM_017798.3	YTHDF1	-1.19235	0.000740017	30.3368
NM_006826.3	YWHAQ	-1.02443	0.000158859	157.9
NM_001171135.1	ZBED1	-2.88659	0.00220341	10.7431
NM_001171136.1	ZBED1	-2.88659	0.00220341	10.7431
NM_004729.3	ZBED1	-2.88659	0.00220341	10.7431
NM_001184742.1	ZBTB33	-1.06377	0.00914963	18.6716
NM_006777.3	ZBTB33	-1.06377	0.00914963	18.6716
NM_001128833.1	ZBTB4	-1.44907	0.00886934	14.9673
NM_020899.3	ZBTB4	-1.44907	0.00886934	14.9673
XM_006721563.1	ZBTB4	-1.44907	0.00886934	14.9673
XM_006721564.1	ZBTB4	-1.44907	0.00886934	14.9673
NM_014155.4	ZBTB44	-1.23854	0.00297605	31.4401
XM_005271521.2	ZBTB44	-1.23854	0.00297605	31.4401
XM_005271522.2	ZBTB44	-1.23854	0.00297605	31.4401
XM_006718825.1	ZBTB44	-1.23854	0.00297605	31.4401
XM_006718826.1	ZBTB44	-1.23854	0.00297605	31.4401
XM_005271523.2	ZBTB44	-1.23854	0.00297605	31.347
XM_005271525.2	ZBTB44	-1.23854	0.00297605	31.3047
XM_005271524.2	ZBTB44	-1.36949	0.00177852	26.1151
XM_005271526.2	ZBTB44	-1.36949	0.00177852	26.0729
NM_032494.2	ZC3H8	-5.26686	0.00190631	4.78935
NM_020119.3	ZC3HAV1	-1.23747	0.000343454	25.8442
XM_005250501.1	ZC3HAV1	-1.23747	0.000343454	25.8442
NM_021943.2	ZFAND3	-2.48312	0.00117442	12.7106
XM_005249269.1	ZFAND3	-2.48312	0.00117442	12.7106
NM_006887.4	ZFP36L2	-1.05012	6.35048e-08	58.1794
NM_001197051.1	ZFP91	-1.09467	0.00636831	25.8666
NM_053023.4	ZFP91	-1.09467	0.00636831	25.8666
NM_007129.3	ZIC2	-6.55318	0.00483235	1.09399
NM_001287054.1	ZKSCAN1	-1.54447	2.44911e-07	61.1928
NM_001287055.1	ZKSCAN1	-1.54447	2.44911e-07	61.1928
NM_003439.2	ZKSCAN1	-1.54447	2.44911e-07	61.1928
XM_006716112.1	ZKSCAN1	-1.54447	2.44911e-07	61.1928
NM_001012981.4	ZKSCAN2	-2.53172	0.00195054	5.76824
XM_005249095.1	ZKSCAN4	-2.64514	0.000601187	2.31409
XM_005249097.1	ZKSCAN4	-2.64514	0.000601187	2.31409
XM_005249098.1	ZKSCAN4	-2.64514	0.000601187	2.31409
XM_005249099.1	ZKSCAN4	-2.64514	0.000601187	2.31409
XM_005249100.2	ZKSCAN4	-2.64514	0.000601187	2.31409
XM_005249101.1	ZKSCAN4	-2.64514	0.000601187	2.31409
XM_006715095.1	ZKSCAN4	-2.64514	0.000601187	2.31409
NM_019110.3	ZKSCAN4	-2.82519	0.00119899	2.06652
NM_014569.3	ZKSCAN5	-1.32121	0.00552219	16.1688
NM_145102.2	ZKSCAN5	-1.32121	0.00552219	16.1688
NM_022470.3	ZMAT3	-1.60175	0.00250011	21.22
NM_152240.2	ZMAT3	-1.60175	0.00250011	21.22
XM_006713726.1	ZMAT3	-1.60175	0.00250011	21.22
NM_001029976.2	ZNF16	-1.05619	0.000586959	13.8938
NM_006958.2	ZNF16	-1.05619	0.000586959	13.8938
XM_005272341.1	ZNF16	-1.05619	0.000586959	13.8938
XM_005272342.1	ZNF16	-1.05619	0.000586959	13.8938
NM_001278508.1	ZNF180	-1.36342	0.00544139	4.89047
NM_001278509.1	ZNF180	-1.36342	0.00544139	4.89047
NM_001288759.1	ZNF180	-1.36342	0.00544139	4.89047
NM_001288760.1	ZNF180	-1.36342	0.00544139	4.89047
NM_001288761.1	ZNF180	-1.36342	0.00544139	4.89047
NM_001288762.1	ZNF180	-1.36342	0.00544139	4.89047
NM_013256.4	ZNF180	-1.36342	0.00544139	4.89047
NM_001007088.1	ZNF182	-4.09094	0.00979778	1.61265
NM_001178099.1	ZNF182	-4.09094	0.00979778	1.61265
NM_006962.1	ZNF182	-4.09094	0.00979778	1.61265
NM_006526.2	ZNF217	-1.21491	0.00440754	7.1658
XM_005260545.1	ZNF217	-1.24368	0.00377362	7.1658
XM_006723875.1	ZNF217	-1.24368	0.00377362	7.1658
NM_003420.3	ZNF35	-1.52415	0.00265421	7.16163
XM_005265442.1	ZNF35	-1.52415	0.00265421	7.16163
XM_005265443.1	ZNF35	-1.52415	0.00265421	7.16163
XM_005265444.1	ZNF35	-1.52415	0.00265421	7.16163
XM_005265445.1	ZNF35	-1.52415	0.00265421	7.16163
XM_005265446.1	ZNF35	-1.52415	0.00265421	7.16163
XM_005265447.1	ZNF35	-1.52415	0.00265421	7.16163
NM_152493.2	ZNF362	-4.50721	0.000784323	9.39338
XM_005270507.1	ZNF362	-4.50721	0.000784323	9.39338
XM_005270508.2	ZNF362	-4.50721	0.000784323	9.39338
NM_014951.2	ZNF365	-1.78145	0.00730624	9.87111
NM_020832.1	ZNF687	-1.55787	0.00100638	15.8019
XM_005245366.1	ZNF687	-1.55787	0.00100638	15.8019
XM_005245368.2	ZNF687	-1.55787	0.00100638	15.8019
NM_030895.2	ZNF696	-2.4144	0.000139679	6.7212
XM_005272334.2	ZNF7	-1.87367	0.00155676	8.6447
XM_006716653.1	ZNF7	-1.87367	0.00155676	8.6447
XM_006716654.1	ZNF7	-1.87367	0.00155676	8.6447
XM_006716655.1	ZNF7	-1.87367	0.00155676	8.6447
XM_006716656.1	ZNF7	-1.87367	0.00155676	8.6447
NM_001042510.1	ZNF706	-1.39002	1.5038e-07	79.1609
NM_001267708.1	ZNF706	-1.39002	1.5038e-07	79.1609
NM_001267709.1	ZNF706	-1.39002	1.5038e-07	79.1609
NM_016096.3	ZNF706	-1.39002	1.5038e-07	79.1609
NM_001010851.2	ZNF766	-2.98622	1.40789e-06	6.10452
XM_006723458.1	ZNF766	-2.98622	1.40789e-06	6.10452
NM_014106.3	ZNF770	-1.41159	0.000197097	28.5849
NM_015694.2	ZNF777	-2.18694	0.00860317	6.51373
XM_005249980.1	ZNF777	-2.18694	0.00860317	6.51373
XM_005249981.1	ZNF777	-2.18694	0.00860317	6.51373
NM_001127372.1	ZNF84	-3.17754	0.000279977	3.77854
NM_003428.4	ZNF84	-3.17754	0.000279977	3.77854
XM_005266184.1	ZNF84	-3.17754	0.000279977	3.77854
XM_005266185.1	ZNF84	-3.17754	0.000279977	3.77854
XM_005266186.1	ZNF84	-3.17754	0.000279977	3.77854
XM_006719747.1	ZNF84	-3.17754	0.000279977	3.77854
NM_017560.1	ZNF853	-4.77314	0.00920286	2.29942
NM_031218.3	ZNF93	-2.73918	0.00229076	2.72249
XM_005255402.1	ZSCAN32	-2.15101	0.00788561	6.6001
XM_005255403.1	ZSCAN32	-2.15101	0.00788561	6.6001
XM_005255404.2	ZSCAN32	-2.15101	0.00788561	6.6001
XM_005255406.1	ZSCAN32	-2.15101	0.00788561	6.6001
NM_001284527.1	ZSCAN32	-2.14401	0.00809147	6.59238
NM_001284528.1	ZSCAN32	-2.14401	0.00809147	6.59238
NM_001284529.1	ZSCAN32	-2.14401	0.00809147	6.59238
NM_017810.3	ZSCAN32	-2.14401	0.00809147	6.59238
XM_006720901.1	ZSCAN32	-2.14401	0.00809147	6.59238

## Sheet: Add_gene_names (2)
	Repressed genes
	Accession_number	gene_name	log2FC_deseq2	padj	avg.RPM.ctrl
	NM_001271874.1	AAR2	-1.40359	0.00215771	23.491
	NM_021214.1	ABHD17C	-1.31042	0.00213829	33.9582
	NM_145804.2	ABTB2	-1.79472	0.000952804	10.0212
	NM_005891.2	ACAT2	-1.3684	0.000818182	68.9711
	NM_001277140.1	ACTR3	-1.11095	0.00176629	37.2603
	NM_032804.5	ADO	-1.39044	0.000374538	13.5573
	NM_000684.2	ADRB1	-1.07841	4.84546e-06	19.1501
	NM_001126.3	ADSS	-2.04021	0.00348718	13.1027
	NM_006796.2	AFG3L2	-1.70049	1.07417e-05	38.7729
	NM_001281300.1	AGAP3	-1.23528	1.19817e-07	71.5934
	NM_001135187.1	AGFG1	-1.96672	0.00998389	18.1
	NM_018361.3	AGPAT5	-2.03278	4.94163e-05	17.0404
	NM_001242673.1	AHCYL1	-1.41087	0.000431551	57.8536
	NM_004833.1	AIM2	-2.07504	0.000629656	22.1334
	NM_016248.3	AKAP11	-3.81599	0.0096807	3.23636
	NM_001286721.1	ANKRD10	-1.18697	0.00273736	21.2674
	NM_207354.2	ANKRD13D	-5.87933	0.000279344	7.95285
	NM_001286771.1	ANKRD17	-1.74627	0.00774822	11.484
	NM_001284301.1	ANLN	-1.26177	0.00696361	13.119
	NM_001014279.2	ANXA2R	-1.82888	0.00855675	5.73226
	NM_001134296.1	AP3M2	-1.56379	0.0010614	22.5745
	NM_001142281.1	ARCN1	-1.33471	0.00734044	15.4692
	NM_001663.3	ARF6	-1.0018	0.00593166	41.7676
	NM_001199417.1	ARHGAP23	-1.06226	0.00723574	34.1859
	NM_001175.5	ARHGDIB	-1.53124	8.20778e-05	89.0604
	NM_005737.3	ARL4C	-1.24266	5.32909e-37	383.279
	NM_001270439.1	ARPC5	-1.79966	8.25891e-08	57.0882
	XM_005252250.2	ARPC5L	-1.26146	0.000333642	43.3112
	NM_198150.2	ARSK	-6.69705	0.00568193	1.39931
	NM_001278712.1	ATG3	-1.51987	0.00680407	24.5117
	NM_013325.4	ATG4B	-2.31734	0.00456076	34.1952
	NM_004044.6	ATIC	-1.03273	0.00843315	131.182
	NM_001697.2	ATP5PO	-1.10607	0.00540245	178.933
	NM_002973.3	ATXN2	-1.20661	0.00550131	23.4997
	NM_003600.2	AURKA	-1.61343	0.00039639	35.4867
	NM_015570.2	AUTS2	-1.26295	0.000391234	43.4815
	NM_080605.3	B3GALT6	-1.59553	5.70633e-06	45.8113
	NM_001005417.2	B4GALT2	-1.62758	0.00405799	55.0336
	NM_006876.2	B4GAT1	-4.41578	0.0018003	11.6324
	NM_078469.2	BCCIP	-3.13512	0.00604764	8.2986
	NM_001204106.1	BCL2L11	-1.70117	1.04472e-06	15.4227
	NM_001270726.1	BCL2L13	-2.74664	0.00101796	13.1605
	NM_001123383.1	BCOR	-1.41235	1.60307e-06	25.0011
	NM_001098787.1	BET1L	-2.27024	0.00127929	11.9385
	NM_152414.4	BHLHE22	-1.58453	8.42539e-08	50.7181
	NM_000386.3	BLMH	-1.38267	0.00809147	47.4082
	NM_212552.2	BOLA3	-1.28907	0.00389417	70.2668
	NM_001286746.1	BORA	-3.53254	0.000573413	6.07728
	NM_017622.2	BORCS6	-2.73228	0.000416854	10.3196
	XM_006721771.1	BPTF	-1.35487	0.00626305	15.6974
	NM_033656.3	BRWD1	-3.70129	0.0029598	1.79402
	NM_014267.5	C11orf58	-1.17422	0.003214	48.5482
	NM_181656.4	C17orf58	-1.6443	0.00784525	16.5933
	NM_152485.2	C1orf74	-2.32653	0.00600863	4.48487
	NM_001212.3	C1QBP	-1.16426	9.82412e-05	119.396
	NM_153689.5	C2orf69	-1.21445	0.00124811	12.5252
	NM_001134470.1	C3orf58	-1.68729	0.00017262	14.783
	NM_024067.2	C7orf26	-1.59643	0.00277709	16.7831
	NM_023080.2	C8orf33	-1.09045	0.00734044	47.2179
	NM_001007214.1	CACYBP	-1.14222	5.64366e-07	143.581
	NM_001130674.2	CALU	-1.11596	0.00213845	47.6384
	NM_005898.4	CAPRIN1	-1.40651	0.001697	46.0043
	NM_006136.2	CAPZA2	-1.58388	0.00539258	15.756
	NM_007359.4	CASC3	-1.44011	0.00130427	35.816
	NM_001127228.1	CBX1	-1.88527	0.00659641	18.3863
	NM_003655.2	CBX4	-1.06427	4.8897e-15	109.169
	NM_032357.3	CCDC115	-3.36507	0.00806443	6.10559
	NM_001284263.1	CCDC117	-1.24821	0.000243385	24.198
	NM_001012506.4	CCDC66	-4.9179	0.00797046	1.56077
	NM_024098.3	CCDC86	-1.11738	0.00921599	66.6445
	NM_031966.3	CCNB1	-1.21086	0.00255052	37.5406
	NM_001759.3	CCND2	-1.01854	3.45468e-19	446.611
	NM_057749.2	CCNE2	-1.26277	0.00300662	13.6846
	NM_001838.3	CCR7	-1.00805	0.00855675	99.924
	NM_001009186.1	CCT6A	-1.16837	2.73925e-10	265.774
	NM_001779.2	CD58	-2.35482	0.0034322	19.4379
	NM_003903.3	CDC16	-2.33846	0.00285789	16.5721
	NM_001255.2	CDC20	-1.88147	0.00307252	29.2709
	NM_015891.2	CDC40	-3.59373	0.00972219	2.988
	NM_001038707.1	CDC42SE1	-1.04531	0.00159453	45.1824
	NM_031942.4	CDCA7	-1.99724	0.00059966	10.4506
	NM_001786.4	CDK1	-1.33416	2.78892e-06	79.8236
	NM_001166226.1	CEP120	-2.61921	0.00698455	6.5175
	NM_022766.5	CERK	-1.66307	0.00372219	29.7043
	NM_001256126.1	CERS6	-1.35264	0.00280261	29.7118
	NM_001202518.1	CFLAR	-1.7257	0.00297605	29.4988
	NM_001243794.1	CHST12	-1.77013	0.000601187	29.5201
	NM_001039690.3	CHTF8	-1.47975	0.00213845	44.8618
	NM_001244664.1	CHTOP	-1.03286	0.000357211	55.371
	NM_003993.2	CLK2	-2.09494	1.83795e-07	23.9031
	XM_006714502.1	CLPTM1L	-2.03347	8.3189e-08	102.305
	NM_001288653.1	CLTC	-1.0771	9.74244e-05	93.5581
	NM_018686.4	CMAS	-2.47849	0.00396596	19.2562
	NM_004368.2	CNN2	-1.72409	1.85803e-09	72.4579
	NM_017546.4	CNOT11	-1.52868	0.00789539	35.7197
	NM_152609.2	CNST	-5.07314	0.00808321	2.94018
	NM_005694.1	COX17	-1.14598	0.00159233	122.06
	NM_001031617.2	COX19	-1.09056	0.000194273	24.1019
	NM_030627.2	CPEB4	-1.39253	2.15499e-06	29.3148
	NM_018590.4	CSGALNACT2	-6.25468	0.0081013	1.44493
	NM_001033521.1	CSTF1	-1.42713	0.00694901	9.58326
	NM_001012614.1	CTBP1	-1.40852	0.00125793	79.1529
	NM_001085458.1	CTNND1	-2.29677	0.00741448	7.86684
	NM_003592.2	CUL1	-1.03181	0.00172054	72.9697
	NM_177538.2	CYP20A1	-1.70492	0.00112131	15.9183
	NM_004288.4	CYTIP	-1.28531	0.00393609	23.0939
	NM_018380.3	DDX28	-1.13942	0.000785699	24.6122
	NM_007372.3	DDX42	-1.04629	0.00633043	29.7762
	NM_001257189.1	DDX56	-1.04736	0.00908514	47.011
	NM_001039711.1	DEDD	-2.229	0.000678079	15.7009
	NM_014957.2	DENND3	-6.95667	0.00864139	1.9275
	NM_007021.3	DEPP1	-1.35977	0.00544139	6.22182
	NM_003647.2	DGKE	-1.7675	0.00310146	9.17779
	NM_032364.5	DNAJC14	-3.11562	0.00954827	4.9005
	NM_014689.2	DOCK10	-1.80236	0.00274013	20.619
	NM_001383.3	DPH1	-1.68355	0.0071024	41.8041
	XM_005254500.1	DPP8	-1.13073	7.67908e-07	44.2947
	NM_006519.2	DYNLT1	-1.29992	7.84987e-06	39.7805
	NM_001396.3	DYRK1A	-1.12259	0.00694901	16.0698
	NM_004091.3	E2F2	-1.25645	5.33894e-08	69.4038
	NM_152991.2	EED	-1.42226	0.00039639	21.3635
	NM_001282958.1	EIF4E2	-1.88206	0.00326552	17.4113
	NM_001164501.1	EIF4ENIF1	-4.20258	0.00255597	4.61233
	NM_001165962.1	ELAC2	-1.38146	0.00771495	61.642
	NM_012081.5	ELL2	-1.63728	0.0091735	32.6316
	NM_001145076.1	EML4	-1.94055	0.00326552	30.5863
	NM_001429.3	EP300	-1.36778	1.16596e-07	45.4113
	XM_006716264.1	ERI1	-3.2422	0.00263418	4.22653
	NM_001100626.1	ERLIN1	-2.16851	0.00039639	9.6938
	NM_052911.2	ESCO1	-1.79492	0.00764374	7.07434
	NM_001184796.1	ESYT1	-1.03199	0.0035639	119.033
	NM_001256302.1	ETF1	-1.02556	0.00275114	46.7459
	NM_016946.4	F11R	-1.8257	4.21728e-07	29.0673
	NM_014613.2	FAF2	-1.35353	0.000485739	29.5762
	NM_001009993.2	FAM168B	-1.29082	0.000395459	31.7529
	NM_013300.2	FAM216A	-1.67285	0.000480811	54.1707
	NM_001190826.1	FAM217B	-2.21835	0.000272655	15.8074
	NM_017709.3	FAM46C	-1.01329	0.00387913	29.8751
	XM_005253456.2	FAM60A	-1.63149	0.000514826	10.8379
	NM_001287385.1	FAM72C	-6.69184	0.00733532	1.41911
	NM_022725.3	FANCF	-1.913	0.000654204	11.7409
	NM_015322.4	FEM1B	-1.29264	0.000577842	16.553
	NM_002027.2	FNTA	-1.25727	0.00372219	35.4107
	XM_006711976.1	FOSL2	-1.22237	0.000653685	11.1428
	NM_002015.3	FOXO1	-1.46877	0.00979778	12.1627
	NM_001455.3	FOXO3	-2.16683	5.67447e-12	18.6642
	NM_001102371.1	FOXRED2	-1.19628	0.00968821	69.757
	NM_031904.3	FRMD8	-1.82719	6.56272e-06	51.9074
	NM_001164615.1	FZD6	-1.88534	9.06182e-06	20.933
	XM_006714749.1	G3BP1	-1.19497	1.04472e-06	111.802
	NM_001199742.1	GADD45A	-1.12607	0.00547593	10.6848
	NM_015675.3	GADD45B	-1.45703	5.80312e-17	26.9429
	NM_001002295.1	GATA3	-1.34592	2.9312e-08	39.1363
	NM_001493.2	GDI1	-4.33205	0.0094564	10.1463
	NM_001115156.1	GDI2	-1.23234	1.23069e-09	171.223
	NM_015721.2	GEMIN4	-1.31464	0.00138481	30.5903
	NM_015949.2	GET4	-1.23287	0.00301054	27.1526
	XM_005249608.1	GLCCI1	-1.32121	0.00528488	125.325
	NM_001118890.1	GLRX	-2.04326	0.00835023	17.322
	NM_001282538.1	GNB1	-1.1496	0.000879414	151.906
	NM_022130.3	GOLPH3	-1.48935	1.44356e-05	26.6186
	NM_005302.3	GPR37	-1.20623	0.00598362	18.6451
	NM_001130006.1	GSPT1	-1.07605	4.02729e-05	121.332
	NM_002097.2	GTF3A	-1.27553	0.00790261	95.2849
	NM_001035521.2	GTF3C2	-2.14564	0.00258944	26.0323
	NM_001099650.1	GXYLT1	-1.44285	0.000343454	27.532
	NM_005334.2	HCFC1	-1.07272	8.58986e-06	96.7958
	NM_006037.3	HDAC4	-2.06282	0.00765362	6.21951
	NM_001098786.1	HILPDA	-1.46666	4.33033e-05	27.6636
	NM_001282962.1	HJURP	-1.26411	0.000109113	28.2783
	NM_005342.2	HMGB3	-2.62866	0.0026648	12.314
	NM_032756.2	HPDL	-1.42079	0.000238819	29.1364
	NM_001134793.1	HYLS1	-1.60735	0.00104562	10.8542
	NM_012405.3	ICMT	-1.46704	0.000114843	44.375
	NM_002167.4	ID3	-1.82893	9.85364e-28	38.5528
	NM_012420.2	IFIT5	-3.18384	0.00121621	2.60356
	NM_001551.2	IGBP1	-2.19991	0.00039639	21.8841
	NM_001257408.1	IKZF3	-1.00495	0.000189754	52.037
	NM_000572.2	IL10	-2.40309	5.51255e-12	14.6441
	NM_001172128.1	IL16	-1.65375	4.00149e-05	46.4688
	NM_000878.3	IL2RB	-1.16769	4.52842e-06	177.752
	NM_018285.3	IMP3	-1.07453	2.23856e-17	214.463
	NM_000883.3	IMPDH1	-1.5139	0.00213845	38.1593
	NM_018164.2	INTS13	-2.1738	9.57397e-05	20.7063
	NM_004136.2	IREB2	-1.23825	4.0331e-06	46.0186
	NM_001077397.1	IRF2BP2	-1.13062	4.00149e-05	46.6138
	NM_024496.3	IRF2BPL	-1.52046	2.50486e-07	36.4993
	NM_001195286.1	IRF4	-1.23965	1.69519e-23	188.971
	NM_002201.4	ISG20	-1.09354	0.00960901	62.4828
	NM_001270975.1	IST1	-1.5657	0.00387913	16.0915
	NM_000210.2	ITGA6	-1.71469	6.94359e-07	46.7906
	NM_001159508.1	IVD	-1.23363	0.00971132	53.2045
	XM_006712626.1	IWS1	-1.6467	0.00166167	21.3972
	NM_001287437.1	JADE1	-1.35318	3.89612e-10	31.94
	NM_144570.2	JPT2	-1.06118	0.00210209	62.2668
	NM_152903.4	KBTBD6	-1.56495	0.00225188	9.10611
	NM_001162893.1	KIAA0040	-1.9914	0.000924983	12.9303
	NM_015074.3	KIF1B	-3.74479	0.000141079	9.57119
	NM_006845.3	KIF2C	-1.19672	0.00572272	32.0082
	NM_001032282.3	KLF10	-1.37905	1.7552e-11	18.0698
	NM_015995.2	KLF13	-1.51792	0.00362233	25.5442
	NM_014851.2	KLHL21	-1.08577	0.00872926	11.7216
	NM_017658.3	KLHL28	-2.07389	0.00656123	2.39399
	NM_020782.1	KLHL42	-1.17627	0.00622561	19.7148
	XM_005263153.2	KLHL8	-1.41589	1.99208e-08	52.3774
	NM_001197104.1	KMT2A	-1.6309	3.56119e-05	22.1612
	NM_004985.3	KRAS	-1.4259	0.000658563	35.5958
	NM_006402.2	LAMTOR5	-1.43533	0.00538014	46.0789
	NM_015315.4	LARP1	-1.07382	7.6698e-07	189.992
	NM_001271608.1	LASP1	-1.10694	0.00229919	65.7823
	NM_002298.4	LCP1	-1.1171	4.03794e-18	285.213
	NM_001113546.1	LIMA1	-1.79566	4.95395e-16	29.4928
	NM_006769.3	LMO4	-1.33087	0.000242086	29.9266
	NM_153371.3	LNX2	-3.82972	5.90636e-05	4.12508
	NM_001199282.2	LRBA	-3.61712	8.15768e-05	10.7613
	NM_020710.2	LRRC47	-1.21606	0.00167165	66.5556
	NM_012090.5	MACF1	-1.30613	0.00179094	47.7567
	NM_001033087.1	MACROD2	-1.33394	4.88944e-05	43.4815
	NM_022149.4	MAGEF1	-1.05964	0.0082521	25.6181
	NM_032509.3	MAK16	-1.67487	0.000188197	15.1979
	NM_002748.3	MAPK6	-1.11208	0.00136911	42.0343
	NM_004759.4	MAPKAPK2	-1.38973	2.20614e-07	74.7237
	NM_145113.2	MAX	-1.69211	0.00913728	26.2212
	NM_018518.4	MCM10	-1.00164	0.00482273	39.1702
	NM_001270679.1	MCU	-4.22903	0.00552219	4.60838
	NM_001282403.1	MDH2	-1.1945	0.00296359	122.227
	NM_001278516.1	MDM4	-1.44958	1.04472e-06	44.5589
	NM_001271629.1	MEF2D	-1.44998	4.71043e-06	26.4435
	XM_006714283.1	METTL14	-2.10341	0.00541289	6.51153
	NM_181725.3	METTL2A	-3.68372	0.00105169	8.86909
	NM_001289160.1	MICB	-1.1372	2.66531e-05	32.6847
	NM_001098790.1	MID1IP1	-1.21387	0.00274013	17.3221
	NM_001032363.3	MINOS1	-1.19425	0.00771495	67.7273
	NM_018944.2	MIS18A	-2.95185	0.00119378	11.8906
	NM_032117.3	MND1	-1.63516	0.00439636	32.7633
	NM_017520.3	MPHOSPH8	-1.45957	0.00612415	21.7472
	NM_203462.2	MRFAP1L1	-1.43214	0.00155338	20.6286
	NM_013393.1	MRM2	-1.16622	4.9893e-05	33.1483
	NM_020236.3	MRPL1	-2.1217	0.00211593	21.6519
	NM_014175.3	MRPL15	-1.374	0.0053147	40.012
	NM_022163.3	MRPL46	-1.35443	0.00137699	47.5672
	NM_001545.1	MRPL58	-2.56748	0.000117605	25.3894
	NM_015969.2	MRPS17	-1.68927	0.00318045	26.8152
	NM_016034.4	MRPS2	-1.3827	0.00297938	48.4271
	NM_005098.3	MSC	-1.70762	3.48305e-16	40.1094
	NM_001017369.2	MSMO1	-1.67882	1.5038e-07	31.7821
	NM_004739.3	MTA2	-1.0875	3.75689e-05	86.4935
	NM_002451.3	MTAP	-2.35933	0.00945594	7.91647
	NM_001099286.1	MTFR2	-2.24842	0.0002511	7.47879
	NM_018109.3	MTPAP	-1.67643	0.00215771	9.7647
	NM_025128.4	MUS81	-1.46008	0.00288734	23.3288
	NM_001130172.1	MYB	-1.8704	6.08948e-12	51.9915
	NM_002467.4	MYC	-1.64312	5.77771e-12	22.1401
	NM_002473.4	MYH9	-1.83267	8.25381e-07	52.5494
	NM_006471.2	MYL12A	-2.04499	5.28033e-08	51.9732
	NM_025146.2	NAA50	-1.23092	6.34022e-06	63.1369
	NM_005966.3	NAB1	-1.79487	0.00139625	12.0208
	NM_005967.3	NAB2	-1.60368	0.00210115	5.39818
	XM_006713972.1	NCAPG	-1.1106	0.000127783	61.6599
	NM_015331.2	NCSTN	-2.13728	0.00950711	16.6515
	NM_001135242.1	NDRG1	-1.16574	6.14777e-08	1042.77
	NM_014222.2	NDUFA8	-1.52722	0.00288708	30.3124
	XM_006720556.1	NDUFAF1	-2.7348	0.00754768	13.2257
	NM_014165.3	NDUFAF4	-1.22528	0.00025085	27.1387
	NM_004555.3	NFATC3	-1.35413	0.000178585	37.946
	NM_003204.2	NFE2L1	-2.122	0.00160137	15.7915
	NM_001190737.1	NFIB	-1.01492	1.62409e-06	72.3303
	NM_032390.4	NIFK	-1.0096	0.000437975	41.8833
	NM_001202469.1	NIPSNAP2	-1.47168	0.00387913	38.5876
	NM_001173487.1	NKRF	-1.54264	6.44964e-06	23.3594
	NM_015462.3	NOL11	-1.12669	0.00567159	33.5795
	NM_001258310.1	NOP2	-1.43661	1.80633e-08	58.653
	NM_001040110.1	NRF1	-1.73787	0.00310146	8.73183
	NM_001042424.2	NSD2	-1.29783	0.00445353	29.9106
	NM_001193455.1	NSUN2	-1.1555	0.00531306	29.1376
	NM_030952.1	NUAK2	-1.95388	2.36741e-07	10.2144
	NM_001032731.1	OAS2	-1.56829	0.00474574	8.68676
	NM_001079839.2	OCIAD1	-1.40982	0.000110635	110.834
	NM_153451.2	ORAOV1	-2.50991	0.00511909	3.9127
	NM_080822.2	OVCA2	-1.68355	0.0071024	41.7956
	NM_001198532.1	OXR1	-1.09403	0.00264483	41.0901
	NM_000430.3	PAFAH1B1	-1.08144	0.0083084	36.0489
	NM_024675.3	PALB2	-2.80236	0.000395459	3.41806
	NM_138316.3	PANK1	-4.20192	0.00568193	3.51376
	NM_001171805.1	PAPD7	-1.95642	0.00535491	8.04996
	NM_032151.4	PCBD2	-2.82806	0.00653305	8.38207
	NM_015885.3	PCF11	-1.03524	0.00846664	10.1106
	NM_032346.1	PDCD2L	-1.73214	7.25252e-06	26.5106
	NM_012392.3	PEF1	-1.95604	0.00435659	17.733
	NM_001145443.1	PFKFB3	-1.56229	1.99208e-08	21.698
	NM_006320.4	PGRMC2	-1.48018	9.39982e-05	69.4558
	NM_001048183.1	PHACTR4	-1.05233	0.00699901	44.669
	NM_001281496.1	PHB	-1.10161	0.00134802	140.344
	NM_002647.2	PIK3C3	-1.56858	9.79772e-06	47.2628
	NM_001282426.1	PIK3CG	-3.35762	0.00127404	9.39954
	NM_001284278.1	PITPNB	-1.36342	1.31422e-05	77.0631
	NM_178836.3	PLD6	-1.6122	1.20067e-09	38.2178
	NM_005030.3	PLK1	-1.75448	4.88944e-05	68.0788
	NM_001010853.2	PM20D2	-1.44441	0.00227968	25.7223
	NM_017542.3	POGK	-1.75287	7.23617e-06	23.9272
	NM_001137604.2	POLR1B	-1.11047	0.00387913	28.9257
	NM_001206559.1	POLR1D	-1.88221	0.000255009	26.6292
	NM_000945.3	PPP3R1	-1.4316	0.00587156	22.5538
	NM_001288727.1	PPRC1	-1.27519	0.000113586	26.8887
	NM_001198.3	PRDM1	-1.56513	2.79833e-31	85.6517
	NM_006793.3	PRDX3	-1.25892	0.00612753	56.5629
	NM_006253.4	PRKAB1	-2.0771	0.00694901	10.894
	NM_001128217.1	PSIP1	-1.17373	0.00941647	74.252
	NM_001134340.1	PSMG3	-1.02135	1.48461e-06	140.476
	NM_004103.4	PTK2B	-2.66869	0.00749	12.8712
	XM_005273447.2	PTK3B	-2.66869	0.00749	12.8712
	XM_005273448.2	PTK4B	-2.66869	0.00749	12.8712
	NM_016077.3	PTRH2	-1.2095	0.000189933	31.5886
	NM_001282382.1	PTTG1	-1.16819	0.00845384	91.2967
	NM_005859.4	PURA	-1.22293	1.09407e-06	71.5777
	NM_001002019.2	PUS1	-1.80508	0.000381802	21.3154
	NM_206854.2	QKI	-1.59185	0.00133491	26.2163
	NM_012414.3	RAB3GAP2	-1.57733	0.000197097	32.5947
	NM_001024647.3	RAB3IP	-2.04244	0.000946883	21.8541
	NM_213589.2	RAPH1	-3.38383	0.00445894	3.4096
	NM_182664.2	RASSF5	-1.81869	3.02957e-08	76.7732
	NM_006910.4	RBBP6	-1.75915	0.00649113	7.92584
	NM_013286.4	RBM15B	-1.11152	0.00673664	32.3578
	NM_005349.3	RBPJ	-1.26235	0.00787742	33.2984
	NM_001136204.2	RCC2	-1.1259	4.23472e-09	215.211
	NM_001099695.1	REPIN1	-1.00492	0.00771495	42.4096
	NM_001042681.1	RERE	-1.93865	0.00972219	14.3863
	NM_018124.3	RFWD3	-1.06818	3.08954e-07	61.6679
	NM_000538.3	RFXAP	-6.23263	0.00882408	2.44949
	NM_015149.3	RGL1	-1.2878	0.00196413	11.6441
	NM_002928.3	RGS16	-1.22823	0.000107456	14.9459
	NM_001278359.1	RHOH	-1.02641	0.000886841	15.757
	NM_024644.3	RIOX1	-1.49593	6.02124e-05	27.5348
	NM_194460.2	RNF126	-1.07646	0.000629464	96.0283
	NM_173647.3	RNF149	-2.49026	0.000757842	11.7247
	NM_001256858.1	RNF34	-1.80782	2.39459e-05	19.2934
	NM_001146075.1	RPAP3	-3.00173	0.00150678	10.4567
	NM_001097590.2	RPP38	-1.17394	0.000601187	16.4733
	NM_001286407.1	RPUSD2	-1.54997	4.90629e-08	21.6748
	NM_015169.3	RRS1	-1.30848	0.00014551	32.893
	NM_022147.2	RTP4	-1.43835	0.00128358	17.2949
	NM_001256121.1	S100PBP	-2.127	0.00428407	10.275
	NM_001400.4	S1PR1	-2.56152	9.16515e-05	3.56553
	NM_001256370.1	SAMSN1	-1.43464	1.22356e-07	40.5257
	NM_004719.2	SCAF11	-1.40265	0.00528879	40.853
	NM_005063.4	SCD	-1.12312	4.69608e-05	128.82
	NM_001006946.1	SDC1	-1.35563	0.000106078	106.701
	NM_018445.5	SELENOS	-1.5333	0.000761006	27.4388
	NM_001011553.3	SEPT7	-1.02713	0.00509426	71.0962
	XM_006715806.1	SEPTIN7	-1.05748	0.00568193	69.7105
	NM_014755.2	SERTAD2	-1.15937	0.00189256	14.7155
	NM_014712.1	SETD1A	-1.29623	0.00213845	15.9028
	NM_030648.2	SETD7	-1.26541	0.00535	31.2742
	NM_001135811.1	SINHCAF	-1.58426	0.00110578	10.3366
	NM_001166017.1	SKA3	-3.3555	4.62435e-05	13.617
	NM_003036.3	SKI	-1.42581	0.0064354	16.2773
	NM_001145097.2	SKIL	-1.69891	0.000416854	8.70284
	NM_001040153.3	SLAIN1	-2.89807	0.00828414	8.53473
	NM_006527.2	SLBP	-1.09031	0.00198489	29.8851
	NM_001174166.1	SLC16A6	-5.47865	0.000952729	1.95102
	NM_001006641.3	SLC25A25	-2.06775	0.000250221	4.75405
	XM_005250496.2	SLC25A40	-2.92544	0.00528488	8.09957
	NM_001286184.1	SLC25A44	-1.49806	0.000911935	27.498
	NM_001077484.1	SLC38A1	-1.31871	2.8198e-06	74.9289
	NM_003045.4	SLC7A1	-1.12869	1.42784e-05	66.7172
	NM_014014.4	SNRNP200	-1.32482	0.000880255	87.2511
	NM_021021.3	SNTB1	-1.07959	0.00853539	32.4814
	NM_001145427.1	SNX18	-1.53511	3.14274e-06	31.5525
	NM_006943.3	SOX12	-1.64165	0.000279977	60.0431
	NM_003110.5	SP2	-2.34023	0.00528488	7.01607
	NM_021928.3	SPCS3	-1.21231	0.000594937	169.027
	NM_015001.2	SPEN	-2.03693	2.37542e-05	21.4625
	NM_001012968.2	SPIN4	-1.60893	0.0028624	19.0299
	NM_001128210.1	SPRED2	-2.14702	0.000411548	8.55801
	NM_001010984.2	SPRTN	-2.85197	0.00211331	3.84553
	NM_001258038.1	SPRY1	-4.6367	4.00149e-05	1.70159
	NM_003129.3	SQLE	-1.34896	8.77763e-05	47.1382
	NM_024592.4	SRD5A3	-3.10916	0.00854072	13.4639
	NM_021203.3	SRPRB	-1.35857	0.00600879	51.503
	NM_005626.4	SRSF4	-1.16714	0.00252543	21.1899
	NM_020151.3	STARD7	-1.07238	6.2632e-11	198.575
	NM_012448.3	STAT5B	-6.93972	0.00541933	3.94185
	NM_001048166.1	STIL	-2.06792	0.00039639	7.74791
	NM_001032296.3	STK24	-1.13841	0.00326552	58.7872
	XM_005260530.1	STK4	-1.20842	0.00356255	31.9994
	NM_177424.2	STX12	-3.21448	0.000652762	5.18767
	NM_001001433.2	STX16	-2.2593	0.00892897	9.64333
	NM_007192.3	SUPT16H	-1.32116	0.00625887	31.5909
	NM_001135052.2	SYK	-1.08624	0.00629822	86.5857
	NM_001159673.1	SYNCRIP	-1.2814	6.77497e-11	117.493
	NM_152293.2	TADA2B	-1.83664	0.00856394	6.95793
	NM_003487.3	TAF15	-1.66338	0.00886934	55.5122
	NM_001261834.1	TBRG4	-1.91788	3.75817e-08	48.5282
	NM_001173452.1	TFCP2	-1.41743	0.00954269	25.9891
	NM_007111.4	TFDP1	-1.61466	0.00136911	53.4062
	NM_001128148.1	TFRC	-1.24305	1.33465e-05	60.1645
	NM_024831.6	TGS1	-2.35724	0.00033948	6.02304
	NM_016647.2	THEM6	-1.4409	0.00065372	94.8206
	NM_032862.4	TIGD5	-1.31004	4.00149e-05	30.8461
	NM_012460.2	TIMM9	-1.89955	0.00101796	24.061
	NM_025141.3	TM2D3	-1.00583	0.000192285	41.8922
	NM_032012.3	TMEM245	-1.3839	0.000809168	22.2173
	NM_032936.3	TMEM60	-1.60513	0.00267545	10.9937
	NM_001161527.1	TNIP2	-1.29666	9.25379e-06	50.392
	NM_025077.3	TOE1	-1.12086	0.00482273	24.2417
	NM_014820.4	TOMM70	-1.02776	0.00561903	58.4792
	NM_001067.3	TOP2A	-1.22336	0.000594937	95.0121
	NM_001031685.2	TP53BP2	-1.524	0.00439636	11.0149
	NM_001145160.1	TPM4	-1.61892	1.97233e-32	87.3889
	NM_001287754.1	TRAF3IP3	-1.2122	0.00739157	121.141
	NM_001093755.1	TRAPPC13	-6.04287	0.00828414	5.80857
	NM_021158.3	TRIB3	-1.44034	0.00126165	19.3832
	NM_145214.2	TRIM11	-1.31548	0.000140682	30.0741
	NM_001007278.2	TRIM13	-1.32714	0.00065372	14.3591
	NM_006510.4	TRIM27	-2.26307	0.00134802	16.4692
	NM_015294.3	TRIM37	-2.5979	0.00167887	8.82967
	NM_014657.1	TTI1	-1.50168	0.00178948	36.1823
	NM_001039199.2	TTPAL	-3.03984	0.00684051	5.55823
	NM_001278552.1	TUBA4A	-1.02619	0.000395459	153.25
	NM_178014.2	TUBB	-1.04534	1.71813e-39	1498.1
	NM_001070.4	TUBG1	-1.59774	2.62174e-05	81.5769
	NM_001286277.1	TUBGCP3	-2.68611	5.25137e-07	12.8942
	NM_005783.3	TXNDC9	-2.42777	0.000628949	12.1113
	NM_006472.4	TXNIP	-1.30604	1.1049e-05	10.8928
	NM_001127320.2	UBAP2L	-1.09633	0.000900701	52.4664
	NM_014176.3	UBE2T	-1.15484	0.00552219	38.3164
	XM_005251300.1	UBE2V2	-1.46216	4.39888e-05	60.5293
	NM_001128160.1	UBP1	-1.86849	3.71644e-08	29.6328
	NM_152896.2	UHRF2	-1.03202	0.0062605	24.1814
	NM_003796.3	URI1	-1.59169	0.0012905	33.6218
	NM_001283041.1	USP25	-4.91975	0.00924224	3.43786
	NM_032830.2	UTP4	-1.27162	4.88944e-05	69.538
	NM_001135694.2	VDAC3	-1.42003	3.23474e-06	110.873
	NM_000376.2	VDR	-1.1394	0.00273463	99.7585
	NM_183009.2	VIRMA	-3.05302	0.00728266	2.49873
	NM_001271088.1	VPS72	-1.23459	0.00397284	43.1441
	NM_005112.4	WDR1	-1.28897	3.36164e-09	66.7028
	NM_019613.3	WDR45B	-1.22824	0.00567299	14.4572
	XM_005269319.2	WDR53	-3.46134	9.13611e-05	3.50006
	NM_001008726.2	WDR89	-1.99684	0.0062605	9.25138
	NM_001167.3	XIAP	-1.3672	0.000381802	19.6436
	NM_001270940.1	XPO6	-1.31891	4.00149e-05	60.4111
	NM_005433.3	YES1	-2.71663	0.00147422	4.18785
	NM_017798.3	YTHDF1	-1.19235	0.000740017	30.3368
	NM_006826.3	YWHAQ	-1.02443	0.000158859	157.9
	NM_001171135.1	ZBED1	-2.88659	0.00220341	10.7431
	NM_001184742.1	ZBTB33	-1.06377	0.00914963	18.6716
	NM_001128833.1	ZBTB4	-1.44907	0.00886934	14.9673
	NM_014155.4	ZBTB44	-1.23854	0.00297605	31.4401
	NM_032494.2	ZC3H8	-5.26686	0.00190631	4.78935
	NM_020119.3	ZC3HAV1	-1.23747	0.000343454	25.8442
	NM_021943.2	ZFAND3	-2.48312	0.00117442	12.7106
	NM_006887.4	ZFP36L2	-1.05012	6.35048e-08	58.1794
	NM_001197051.1	ZFP91	-1.09467	0.00636831	25.8666
	NM_007129.3	ZIC2	-6.55318	0.00483235	1.09399
	NM_001287054.1	ZKSCAN1	-1.54447	2.44911e-07	61.1928
	NM_001012981.4	ZKSCAN2	-2.53172	0.00195054	5.76824
	XM_005249095.1	ZKSCAN4	-2.64514	0.000601187	2.31409
	NM_014569.3	ZKSCAN5	-1.32121	0.00552219	16.1688
	NM_022470.3	ZMAT3	-1.60175	0.00250011	21.22
	NM_001029976.2	ZNF16	-1.05619	0.000586959	13.8938
	NM_001278508.1	ZNF180	-1.36342	0.00544139	4.89047
	NM_001007088.1	ZNF182	-4.09094	0.00979778	1.61265
	NM_006526.2	ZNF217	-1.21491	0.00440754	7.1658
	NM_003420.3	ZNF35	-1.52415	0.00265421	7.16163
	NM_152493.2	ZNF362	-4.50721	0.000784323	9.39338
	NM_014951.2	ZNF365	-1.78145	0.00730624	9.87111
	NM_020832.1	ZNF687	-1.55787	0.00100638	15.8019
	NM_030895.2	ZNF696	-2.4144	0.000139679	6.7212
	XM_005272334.2	ZNF7	-1.87367	0.00155676	8.6447
	NM_001042510.1	ZNF706	-1.39002	1.5038e-07	79.1609
	NM_001010851.2	ZNF766	-2.98622	1.40789e-06	6.10452
	NM_014106.3	ZNF770	-1.41159	0.000197097	28.5849
	NM_015694.2	ZNF777	-2.18694	0.00860317	6.51373
	NM_001127372.1	ZNF84	-3.17754	0.000279977	3.77854
	NM_017560.1	ZNF853	-4.77314	0.00920286	2.29942
	NM_031218.3	ZNF93	-2.73918	0.00229076	2.72249
	XM_005255402.1	ZSCAN32	-2.15101	0.00788561	6.6001
