# Supplementary material for: KSHV transactivator-derived small peptide traps coactivators to attenuate MYC and inhibits leukemia and lymphoma cell growth
Source: Commun Biol. 2021 Dec 2;4:1330. doi: 10.1038/s42003-021-02853-0 (PMC8639922; doi:10.1038/s42003-021-02853-0)
Supplement: Supplementary file 7 — Supplementary Data 4 [file 42003_2021_2853_MOESM7_ESM.xls]

## Sheet: BC-1 SLAM-seq activated gene
	Accession_number	gene_name	log2FC_deseq2	padj	avg.RPM.ctrl
	NM_005252.3	FOS	4.45164	5.25153e-95	1.52913
	NM_001114171.1	FOSB	5.19815	4.7313e-73	1.53021
	NM_001286968.1	JUND	2.18784	1.03006e-71	47.1474
	NM_002228.3	JUN	2.46155	3.42312e-65	26.8547
	NM_001020818.1	MYADM	2.90642	2.79728e-28	7.66473
	NM_014330.3	PPP1R15A	2.19472	1.11162e-23	8.88748
	NM_001015881.1	TSC22D3	2.00677	1.72305e-22	20.7231
	NM_001142462.2	OSR2	2.58439	5.43873e-17	3.18414
	NM_001160124.1	KLF6	1.45919	3.77696e-15	20.316
	NM_004417.3	DUSP1	2.30539	3.28187e-13	2.22588
	NM_001620.2	AHNAK	1.31034	2.5615e-08	99.0184
	NM_003542.3	HIST1H4C	1.36726	2.53564e-07	55.8146
	NM_002922.3	RGS1	1.42388	7.23617e-06	5.48497
	NM_001964.2	EGR1	1.23353	2.54542e-05	10.9519
	NM_001270399.1	TUBA1A	1.58712	6.16044e-05	25.6141
	NM_001142776.1	CHAC1	1.56267	0.000109499	5.424
	NM_000700.1	ANXA1	1.75213	0.00125793	45.1651
	NM_001028.2	RPS25	1.81077	0.00128953	3.2473
	NM_001195053.1	DDIT3	1.22906	0.00229005	5.78155
	NM_005319.3	HIST1H1C	1.8164	0.0056976	18.3157
	NM_002970.2	SAT1	1.94454	0.00815911	4.45944
	NM_001025160.2	ADGRE5	1.21353	0.0120201	27.6817
	XM_006720874.1	SRRM2	7.09224	0.0123915	0.672785
	NM_023009.6	MARCKSL1	1.24729	0.0332455	14.9842
	NM_001030287.3	ATF3	1.40945	0.0475152	1.58694

## Sheet: BCBL-1 SLAM-seq activated
	Accession_number	gene_name	log2FC_deseq2	padj	avg.RPM.ctrl
	NM_001964.2	EGR1	2.71769	3.66e-64	20.0718
	NM_001286968.1	JUND	2.32379	1.43e-55	47.5751
	NM_001114171.1	FOSB	5.67333	5.8e-55	1.59077
	NM_002228.3	JUN	2.72491	1.08e-51	12.9933
	NM_005252.3	FOS	5.57593	2.79e-41	0.994558
	NM_001282985.1	TRIB1	1.26677	6.98e-35	157.028
	NM_014330.3	PPP1R15A	2.34654	2.87e-31	9.88857
	NM_020529.2	NFKBIA	1.21382	6.14e-19	28.7935
	NM_001202233.1	NR4A1	2.66841	1.02e-18	5.93545
	NM_004417.3	DUSP1	3.54753	6.94e-17	1.01352
	NM_001142462.2	OSR2	3.31796	2.19e-16	1.27084
	NM_001244698.1	ZFP36L1	1.29973	1.24e-15	24.4262
	NM_002983.2	CCL3	2.59523	1.64e-15	8.85285
	NM_003407.3	ZFP36	2.36333	2.21e-10	1.74919
	NM_000700.1	ANXA1	2.41929	5.11e-09	60.257
	NM_001015881.1	TSC22D3	2.06903	9.14e-09	5.81315
	NM_001145033.1	C11orf96	1.11735	5.32e-08	63.3144
	NM_002727.2	SRGN	1.00059	1.47e-06	187.525
	NM_001160124.1	KLF6	2.59957	3.67e-06	5.41704
	NM_002922.3	RGS1	1.40168	1.31e-05	3.97784
	NM_000971.3	RPL7	3.7359	0.000124	1.39116
	NM_001423.2	EMP1	3.00781	0.000145	3.91636
	NM_001005910.2	IP6K2	3.23619	0.00026	6.44576
	NM_006813.2	PNRC1	1.29673	0.000465	12.5134
	NM_001620.2	AHNAK	1.60124	0.000545	48.8039
	NM_002923.3	RGS2	1.17783	0.000545	9.53583
	NM_080652.3	TMEM41A	1.21071	0.000714	49.2857
	NM_023012.5	RSRC2	1.12846	0.000758	14.2916
	NM_000434.3	NEU1	1.87777	0.00143292	23.2554
	NM_020936.1	DDX55	1.22928	0.00148078	16.066
	NM_001195053.1	DDIT3	1.06606	0.0024002	8.37738
	NM_001282624.1	LMNA	2.32324	0.00487637	16.9557
	NM_001025160.2	ADGRE5	1.14825	0.00519302	59.2283
	NM_006931.2	SLC2A3	1.19738	0.0124549	15.1351
	NM_016272.3	TOB2	1.07355	0.0166782	7.97087
	NM_003811.3	TNFSF9	1.01599	0.0170922	12.2124
	NM_001161572.1	MAFF	1.42713	0.0194857	2.92991
	NM_013242.2	CFAP20	1.10892	0.0198	14.9544
	NM_001933.4	DLST	2.2131	0.0204793	16.558
	NM_016470.7	OSER1	1.19818	0.021194	10.4394
	NM_032424.1	MSANTD4	1.41633	0.0275375	8.67966
	NM_001256750.1	PEX5L	1.53559	0.0347859	20.2842
	NM_001184717.1	TIPARP	1.17305	0.0375421	2.93765
	NM_006469.4	IVNS1ABP	1.11274	0.0375436	25.5467
	NM_000963.3	PTGS2	1.97459	0.0375436	0.887273
	NM_006349.2	ZNHIT1	1.34954	0.0375436	85.673
	NM_006186.3	NR4A2	2.78666	0.038833	0.486269
	NM_001093725.1	MEX3A	1.35536	0.0411472	37.249
	NM_002616.2	PER1	1.16221	0.0432202	10.0669
	NM_001286974.1	CTNNAL1	1.66903	0.0495927	10.3696
