# Supplementary material for: KSHV transactivator-derived small peptide traps coactivators to attenuate MYC and inhibits leukemia and lymphoma cell growth
Source: Commun Biol. 2021 Dec 2;4:1330. doi: 10.1038/s42003-021-02853-0 (PMC8639922; doi:10.1038/s42003-021-02853-0)
Supplement: Supplementary file 8 — Supplementary Data 5 [file 42003_2021_2853_MOESM8_ESM.xlsx]

## Sheet: Sheet2
Neat Assays	1:4 Assays	1:16 Assays	Below LOD
IL8	VEGFA	AXIN1	CD8A		Detectability neat	0.67
MCP-3	OPG	IL10	IL-17C		Detectability 1:4	0.48
CDCP1	LAP TGF-beta-1	4EBP1	IL-1 alpha		Detectability 1:16	0.37
CD244	uPA	CASP-8	OSM
IL7	IL6	ST1A1	IL-2
MCP-1	IL-17A	STAMBP	CXCL1
CXCL11	AXIN1	ADA	TSLP
TRAIL	TNFSF14		SLAMF1
IL-20RA	HGF		IL-10RA
CXCL9	MMP-10		FGF5
CST5	CCL3		LIF-R
IL-2RB	Flt3L		IL-22RA1
CCL4	CXCL10		Beta-NGF
CD6	SIRT2		CXCL5
SCF	IFN-gamma		TRANCE
IL18	TWEAK		IL13
MCP-4	GDNF		IL33
CCL11	TGF-alpha		CX3CL1
FGF23	FGF-21
MMP-1	IL10RB
CCL19	IL-18R1
IL-15RA	ARTN
PD-L1	DNER
IL-12B
IL-24
TNF
CCL23
CD5
CXCL6
IL20
CCL28
EN-RAGE
CD40
FGF-19
IL4
LIF
NRTN
MCP-2
CCL25
TNFRSF9
NT-3
CCL20
IL5
TNFB
CSF-1
