# Supplementary material for: KSHV transactivator-derived small peptide traps coactivators to attenuate MYC and inhibits leukemia and lymphoma cell growth
Source: Commun Biol. 2021 Dec 2;4:1330. doi: 10.1038/s42003-021-02853-0 (PMC8639922; doi:10.1038/s42003-021-02853-0)
Supplement: Supplementary file 9 — Supplementary Data 6 [file 42003_2021_2853_MOESM9_ESM.xlsx]

## Sheet: Sheet1
Primer	Sequence 5'-3'
MYC Pro-73676S	GGGAAAGAGGACCTGGAAAG
MYC Pro-730818AS	GGGACCGGACTTCCTAAAAG
MYC Enh1 8176093S	ATTGGCTACGATGCCTTCCT
MYC Enh1 8176228AS	ACCTTGCAGCTTGTTCCTGA
MYC Enh2 8239700S	CAGCAGCCATCAGGGAGTAG
MYC Enh2 8239832AS	CGTTGGTCAGGAAATCTGGA
MYC Enh3 8273791S	TGGAAACTCGCTGCCTTAGA
MYC Enh3 8273913AS	CCATGGAGACGTGCCTTAAA
MYC Control 8201249S	CACCCAGATGGTGCATGTAG
MYC Control 8201357AS	TGGGCATGGGCTAAATAAAG
