# Supplementary material for: KSHV transactivator-derived small peptide traps coactivators to attenuate MYC and inhibits leukemia and lymphoma cell growth
Source: Commun Biol. 2021 Dec 2;4:1330. doi: 10.1038/s42003-021-02853-0 (PMC8639922; doi:10.1038/s42003-021-02853-0)
Supplement: Supplementary file 10 — Supplementary Data 7 [file 42003_2021_2853_MOESM10_ESM.xlsx]

## Sheet: Fig. 2d
	mM	Pep.1			Pep.2			Pep.3			Pep.4			Mt-P
	0	101.087	103.261	95.2899	101.087	103.261	95.2899	101.087	106.884	95.2899	101.087	103.261	95.2899	101.087	106.884	98.913
	4	95.2899	90.2174	99.2754	78.9855	89.1304	93.1159	90.5797	96.0145	96.3768	88.0435	94.5652	84.7826	94.9275	86.9565	90.5797
	8	67.029	70.6522	69.2029	75	82.971	81.1594	62.6812	69.5652	67.3913	83.6957	75.7246	84.058	88.0435	80.7971	92.3913
	16	5.07246	5.7971	14.4927	83.3333	92.029	80.4348	13.0435	12.6812	10.8696	87.3188	81.5217	84.058	84.058	84.4203	76.4493
	32	0.362319	0.724638	-0.72464	76.087	83.3333	83.6957	4.34783	2.17391	0	71.0145	75	73.913	79.3478	83.3333	85.1449
	64	0.362319	0.724638	-0.72464	83.3333	72.4638	69.2029	4.34783	2.17391	0	11.5942	2.17391	0	79.3478	79.7101	74.2754

## Sheet: Fig.2e
	Ki67%
		PBS	PBS	PBS	Mutant	Mutant	Mutant	VGN50	VGN50	VGN50
	BCBL-1	36.5646	31.0777	39.8347	33.8765	32.9445	29.2345	4.06158	5.07091	12.1662
	BC-1	37.2067	43.0878	46.012	43.3912	42.2259	43.3434	11.9102	16.9661	11.4878
	AnnexinV+%
		PBS	PBS	PBS	Mutant	Mutant	Mutant	VGN50	VGN50	VGN50
	BCBL-1	8.66	6.47	7.12	3.66	5.9	4.52	19.7	15.9	21.6
	BC-1	4.63	4.35	4.8	4.73	4.24	4.01	43.2	36	40.1

## Sheet: Fig.2f, g
Fig. 2f
μM	BCBL-1			RamosB			HH			Jurkat			THP-1			U937			A549			SU-DHL-10
0	100.265	99.7347	99.7347	98.9721	100.441	100.734	99.2	100.667	100.267	99.373	100.47	100	100.587	98.5337	100.733	99.1256	101.431	99.4436	100.428	99.7859	99.7859	98.3397	108.301	93.4866
2	90.7162	88.8594	89.9204				102	103.6	103.2	99.0596	99.373	100.313	94.868	90.0293	86.9501	89.6661	92.6073	96.7409	96.788	97.4304	96.788	89.0166	101.149	85.3129
4	87.7984	88.0637	88.8594	94.7137	94.8605	95.5947	98.5333	98.8	98.8	97.9624	98.4326	98.4326	83.1378	82.6979	84.4575	76.2321	73.3704	76.0731	82.0128	82.227	82.227	93.6143	103.321	98.8506
8	80.9019	79.5756	83.2891	85.1689	86.6373	86.6373	86.4	84.6667	85.8667	92.6332	94.0439	94.6708	61.2903	62.4633	64.0762	51.9078	52.7027	50.0795	77.3019	76.8737	76.6595	79.0549	78.9272	72.4138
16	43.7666	45.8886	45.3581	61.8209	61.9677	62.4082	60.8	62.9333	62.1333	84.953	84.1693	83.3856	35.7771	35.4839	37.2434	16.6137	17.8855	17.5676	71.0921	71.7345	71.9486	60.7918	68.3269	47.3819
32	20.6897	21.2202	21.4854	18.3554	18.3554	18.2085	25.0667	24.9333	25.4667	32.1317	31.348	31.9749	10.2639	10.2639	10.4106	3.10016	3.25914	3.41812	55.6745	55.4604	56.9593	7.79055	6.64112	6.76884
64	3.44828	3.18302	3.18302	3.81791	3.96476	3.81791	4.4	4.4	4.26667	3.76176	3.60502	3.76176	3.95894	3.81232	3.81232	2.46423	2.46423	2.38474	9.85011	9.20771	9.42184	4.34227	4.72542	5.23627
96	2.91777	2.91777	3.18302	3.23054	3.37739	3.23054	4	4	3.86667	3.76176	3.76176	3.76176	3.66569	3.66569	3.66569	2.30525	2.38474	2.46423	4.92505	5.13919	5.35332	4.21456	4.46999	4.85313
Fig.2g
μM	PBMC-MBK50									PBMC-Mutant						THP-1-MBK50			THP-1-Mutant			BCBL-1-MBK50			BCBL-1-Mutant
0	100	100	100	100	100	100	100	100	100	100	100	100	100	100	100	100	100	100	100	100	100	100	100	100	100	100	100
4	106.154	93.3234	97.166	89.8862	95.6522	101.128	105.46	97.9812	101.221	100	99.455	93.8911	88.4956	100.256	102.257	94.472	91.3256	90.1091	88.2644	103.882	103.181	85.3619	84.7687	90.6559	99.6458	99.0956	100.412
8	100.699	92.73	95.6815	83.3333	97.3937	99.848	93.3514	101.449	96.0758	96.9388	98.0926	93.3599	95.478	98.6283	105.015	70.7428	66.6292	54.1787	107.98	112.518	108.816	71.5529	70.9727	74.0983	98.4947	98.6661	103.672
16	103.217	90.9496	93.7922	87.7551	88.5526	100.156	100.96	92.7461	96.1165	99.3622	94.8229	96.4143	100.952	93.2895	102.492	51.4704	45.6679	37.2478	115.713	118.962	117.814	56.1368	46.7885	47.3859	94.2999	94.0312	97.472
32	104.755	84.1246	95.4116	97.151	89.314	101.642	93.913	80.0965	88.1633	99.1071	96.4578	94.4223	100.855	90.6332	102.985	25.4169	24.5943	23.6105	90.1297	108.517	106.375	19.7973	26.3114	31.5872	91.4444	88.8198	80.3249
64	73.007	51.3353	67.0715	73.0015	79.7554	85.6049	57.377	45.7143	46.3958	97.8316	96.4578	93.4927	105.279	94.5652	97.5498	14.3204	14.0627	15.809	109.154	118.698	112.711	23.073	22.4907	22.7211	99.0814	99.6496	95.1842
128	27.2028	17.0623	15.9244	63.5538	48.0296	66.5278	65.6876	32.3177	59.5469	97.5765	96.4578	92.5631	93.3852	75.6158	98.6539	14.17	13.78	15.36	88.36	89.89	86.81	22.54	21.78	21.86	89.52	88.15	83.21
256	6.12587	2.96736	3.26586							95.6633	92.5068	89.5086

## Sheet: Fig. 3a
	Raw CT value						dCT (vs 18s)						ddCT (vs 18s and MT ND)						ddCT (vs 18s and MT ND)								ddCT (vs 18s and MT ND)
	WT ND	WT D	MT ND	MT D			WT ND	WT D	MT ND	MT D			WT ND	WT D	MT ND	MT D			WT ND	WT D	MT ND	MT D			MT ND	MT D	WT ND	WT D
Target Name	CT	CT	CT	CT		Target Name	dCT (vs 18S)	dCT (vs 18S)	dCT (vs 18S)	dCT (vs 18S)		Target Name	CT	CT	CT	CT		Target Name	CT	CT	CT	CT		Target Name	CT	CT	CT	CT
k 1	30.9896	29.2262	30.5082	29.2616		k 1	14.8556	12.8872	16.5502	13.5926		k 1	-1.69454	-3.66294	0	-2.95752		k 1	3.23673	12.6665	1	7.76788		k 1	1	7.76788	3.23673	12.6665
ORF4	29.795	29.3723	35.0793	31.2498		ORF4	13.661	13.0333	21.1213	15.5808		ORF4	-7.46035	-8.08796	0	-5.54048		ORF4	176.112	272.094	1	46.5425		ORF4	1	46.5425	176.112	272.094
ORF6	32.9524	30.6972	33.6206	31.5627		ORF6	16.8184	14.3582	19.6626	15.8937		ORF6	-2.84419	-5.30443	0	-3.76891		ORF6	7.18105	39.5179	1	13.6318		ORF6	1	13.6318	7.18105	39.5179
ORF7	31.8895	29.3949	33.0242	31.1308		ORF7	15.7555	13.0559	19.0662	15.4618		ORF7	-3.31068	-6.01023	0	-3.60434		ORF7	9.92231	64.4555	1	12.1623		ORF7	1	12.1623	9.92231	64.4555
ORF8	33.2608	30.7756	33.5349	31.8921		ORF8	17.1268	14.4366	19.5769	16.2231		ORF8	-2.45014	-5.14036	0	-3.35379		ORF8	5.46469	35.2698	1	10.2233		ORF8	1	10.2233	5.46469	35.2698
ORF9	33.3204	31.2567	34.6131	33.7208		ORF9	17.1864	14.9177	20.6551	18.0518		ORF9	-3.46867	-5.73739	0	-2.60324		ORF9	11.0707	53.349	1	6.07649		ORF9	1	6.07649	11.0707	53.349
ORF11	31.4104	28.6319	31.2869	28.8139		ORF11	15.2764	12.2929	17.3289	13.1449		ORF11	-2.05254	-5.03596	0	-4.18401		ORF11	4.14834	32.8077	1	18.1766		ORF11	1	18.1766	4.14834	32.8077
k 2	29.8578	24.7513	30.4209	24.5061		k 2	13.7238	8.41229	16.4629	8.8371		k 2	-2.73909	-8.05057	0	-7.62576		k 2	6.6765	265.133	1	197.507		k 2	1	197.507	6.6765	265.133
ORF2	31.4115	27.6925	31.1415	27.7194		ORF2	15.2775	11.3535	17.1835	12.0504		ORF2	-1.90595	-5.82996	0	-5.1331		ORF2	3.74757	56.8844	1	35.0927		ORF2	1	35.0927	3.74757	56.8844
k 3	28.676	29.3331	32.2728	30.3322		k 3	12.542	12.9941	18.3148	14.6632		k 3	-5.7728	-5.32071	0	-3.65156		k 3	54.6745	39.9662	1	12.5669		k 3	1	12.5669	54.6745	39.9662
ORF70	32.3281	29.0325	32.1825	29.9671		ORF70	16.1941	12.6935	18.2245	14.2981		ORF70	-2.03033	-5.53092	0	-3.92636		ORF70	4.08498	46.2351	1	15.2038		ORF70	1	15.2038	4.08498	46.2351
T1.5 ori RNA	29.0784	25.205	28.1232	25.1082		T1.5 ori RNA	12.9444	8.86604	14.1652	9.43918		T1.5 ori RNA	-1.22075	-5.29913	0	-4.72599		T1.5 ori RNA	2.33068	39.3728	1	26.4646		T1.5 ori RNA	1	26.4646	2.33068	39.3728
k 4	30.9499	27.1698	30.7567	27.4032		k 4	14.8159	10.8308	16.7987	11.7342		k 4	-1.98284	-5.96794	0	-5.06449		k 4	3.95271	62.5935	1	33.4629		k 4	1	33.4629	3.95271	62.5935
k 6	31.3987	28.8262	30.9816	28.9512		k 6 -2	15.2647	12.4872	17.0236	13.2822		k 6 -2	-1.75891	-4.53646	0	-3.74146		k 6 -2	3.38443	23.2066	1	13.3749		k 6 -2	1	13.3749	3.38443	23.2066
k 7	24.9201	23.2638	25.4877	23.317		k 7 real	8.78606	6.92483	11.5297	7.64804		k 7 real	-2.74362	-4.60484	0	-3.88164		k 7 real	6.69747	24.333	1	14.7397		k 7 real	1	14.7397	6.69747	24.333
pan set 2	25.6996	24.3994	26.2937	24.4898		pan set 2	9.56557	8.0604	12.3357	8.82078		pan set 2	-2.77012	-4.27529	0	-3.51491		pan set 2	6.82163	19.3638	1	11.4312		pan set 2	1	11.4312	6.82163	19.3638
ORF16	32.4084	30.2285	33.3503	31.9404		ORF16	16.2744	13.8895	19.3923	16.2714		ORF16	-3.11788	-5.50277	0	-3.12087		ORF16	8.68113	45.3419	1	8.6991		ORF16	1	8.6991	8.68113	45.3419
ORF17	33.1411	31.0141	33.668	32.6103		ORF17	17.0071	14.6751	19.71	16.9413		ORF17	-2.70289	-5.03486	0	-2.76871		ORF17	6.51103	32.7827	1	6.81498		ORF17	1	6.81498	6.51103	32.7827
ORF18	32.8046	30.7092	33.3889	32.9568		ORF18	16.6706	14.3702	19.4309	17.2878		ORF18	-2.76027	-5.06068	0	-2.14309		ORF18	6.77525	33.3746	1	4.41708		ORF18	1	4.41708	6.77525	33.3746
ORF19	32.0347	30.6557	34.3899	32.9475		ORF19	15.9007	14.3167	20.4319	17.2785		ORF19	-4.5312	-6.11514	0	-3.15338		ORF19	23.1221	69.3172	1	8.89737		ORF19	1	8.89737	23.1221	69.3172
ORF 20	33.3769	31.3985	35.1534	34.4099		ORF 20	17.2429	15.0595	21.1954	18.7409		ORF 20	-3.95249	-6.13592	0	-2.45452		ORF 20	15.4817	70.3228	1	5.48132		ORF 20	1	5.48132	15.4817	70.3228
ORF21	32.8765	31.1496	34.9991	33.3263		ORF21	16.7425	14.8106	21.0411	17.6573		ORF21	-4.29863	-6.2305	0	-3.38377		ORF21	19.6796	75.0876	1	10.438		ORF21	1	10.438	19.6796	75.0876
ORF22.1	31.9134	29.8672	33.1128	32.0214		ORF22.1	15.7794	13.5282	19.1548	16.3524		ORF22.1	-3.37539	-5.62659	0	-2.80245		ORF22.1	10.3775	49.4052	1	6.97624		ORF22.1	1	6.97624	10.3775	49.4052
ORF23	30.0364	29.978	31.3121	30.7851		ORF23	13.9024	13.639	17.3541	15.1161		ORF23	-3.45176	-3.7151	0	-2.23803		ORF23	10.9416	13.1328	1	4.71753		ORF23	1	4.71753	10.9416	13.1328
ORF24	29.4027	30.0817	32.5343	31.5709		ORF24	13.2687	13.7427	18.5763	15.9019		ORF24	-5.30762	-4.83366	0	-2.6744		ORF24	39.6052	28.5153	1	6.38375		ORF24	1	6.38375	39.6052	28.5153
ORF 25	31.8239	30.5127	32.8553	32.3555		ORF 25	15.6899	14.1737	18.8973	16.6865		ORF 25	-3.20734	-4.72356	0	-2.21079		ORF 25	9.23646	26.42	1	4.62928		ORF 25	1	4.62928	9.23646	26.42
ORF26	33.3657	30.7036	33.3119	32.3024		ORF26	17.2317	14.3646	19.3539	16.6334		ORF26	-2.12216	-4.98922	0	-2.72044		ORF26	4.35346	31.7618	1	6.59073		ORF26	1	6.59073	4.35346	31.7618
ORF27	32.4162	30.1984	34.4427	31.8821		ORF27	16.2822	13.8594	20.4847	16.2131		ORF27	-4.20247	-6.62524	0	-4.27152		ORF27	18.4107	98.7178	1	19.3133		ORF27	1	19.3133	18.4107	98.7178
ORF28	32.1226	31.0265	34.5949	33.9709		ORF28	15.9886	14.6875	20.6369	18.3019		ORF28	-4.64836	-5.94939	0	-2.33502		ORF28	25.0782	61.7937	1	5.04559		ORF28	1	5.04559	25.0782	61.7937
ORF29	34.8208	35.4954	36.9461	34.1705		ORF29	18.6868	19.1564	22.9881	18.5015		ORF29	-4.30132	-3.83168	0	-4.48659		ORF29	19.7163	14.2381	1	22.4181		ORF29	1	22.4181	19.7163	14.2381
ORF30	31.2036	29.9839	32.9014	32.1225		ORF30	15.0696	13.6449	18.9434	16.4535		ORF30	-3.87383	-5.29849	0	-2.48986		ORF30	14.6602	39.3555	1	5.61724		ORF30	1	5.61724	14.6602	39.3555
ORF31	30.9301	29.4966	33.9141	32.4255		ORF31	14.7961	13.1576	19.9561	16.7565		ORF31	-5.16009	-6.79856	0	-3.19969		ORF31	35.7554	111.319	1	9.18761		ORF31	1	9.18761	35.7554	111.319
ORF32	31.9082	30.5622	32.1413	32.1622		ORF32	15.7742	14.2232	18.1833	16.4932		ORF32	-2.40914	-3.96008	0	-1.69007		ORF32	5.31158	15.5633	1	3.22672		ORF32	1	3.22672	5.31158	15.5633
ORF33	32.8196	30.644	34.2538	32.5779		ORF33	16.6856	14.305	20.2958	16.9089		ORF33	-3.6102	-5.9908	0	-3.38693		ORF33	12.2117	63.593	1	10.4609		ORF33	1	10.4609	12.2117	63.593
ORF34	32.7296	32.0749	35.5299	34.4561		ORF34	16.5956	15.7359	21.5719	18.7871		ORF34	-4.97625	-5.836	0	-2.78477		ORF34	31.4775	57.1229	1	6.89128		ORF34	1	6.89128	31.4775	57.1229
ORF35	32.5554	30.9272	34.1109	32.9264		ORF35	16.4214	14.5882	20.1529	17.2574		ORF35	-3.73146	-5.56471	0	-2.89551		ORF35	13.2825	47.331	1	7.44105		ORF35	1	7.44105	13.2825	47.331
ORF36	32.3555	30.2045	34.4696	31.7505		ORF36	16.2215	13.8655	20.5116	16.0815		ORF36	-4.29008	-6.64602	0	-4.43009		ORF36	19.5633	100.15	1	21.5571		ORF36	1	21.5571	19.5633	100.15
ORF37	32.3247	30.0891	33.316	31.167		ORF37	16.1907	13.7501	19.358	15.498		ORF37	-3.16727	-5.60792	0	-3.85993		ORF37	8.98346	48.7701	1	14.5196		ORF37	1	14.5196	8.98346	48.7701
ORF38	32.2816	30.378	34.267	31.1247		ORF38	16.1476	14.039	20.309	15.4557		ORF38	-4.16137	-6.27003	0	-4.85331		ORF38	17.8935	77.1735	1	28.9062		ORF38	1	28.9062	17.8935	77.1735
ORF39	32.4434	30.4145	34.2618	32.4324		ORF39	16.3094	14.0755	20.3038	16.7634		ORF39	-3.9944	-6.22829	0	-3.54034		ORF39	15.938	74.9724	1	11.6345		ORF39	1	11.6345	15.938	74.9724
ORF40	29.8106	28.9105	30.0467	29.5331		ORF40	13.6766	12.5715	16.0887	13.8641		ORF40	-2.4121	-3.51723	0	-2.22461		ORF40	5.3225	11.4496	1	4.67384		ORF40	1	4.67384	5.3225	11.4496
ORF41	34.592	31.0345	35.0574	32.3716		ORF41	18.458	14.6955	21.0994	16.7026		ORF41	-2.64136	-6.40387	0	-4.3968		ORF41	6.23921	84.6754	1	21.0654		ORF41	1	21.0654	6.23921	84.6754
ORF42	32.3	30.2139	33.2902	33.0038		ORF42	16.166	13.8749	19.3322	17.3348		ORF42	-3.16619	-5.45732	0	-1.99742		ORF42	8.97672	43.9357	1	3.99286		ORF42	1	3.99286	8.97672	43.9357
ORF43	33.2081	31.2325	34.1564	32.742		ORF43	17.0741	14.8935	20.1984	17.073		ORF43	-3.12427	-5.30485	0	-3.12536		ORF43	8.71962	39.5293	1	8.72624		ORF43	1	8.72624	8.71962	39.5293
ORF44	31.693	29.1993	34.9782	31.6301		ORF44	15.559	12.8603	21.0202	15.9611		ORF44	-5.46116	-8.15987	0	-5.05906		ORF44	44.0527	286	1	33.3373		ORF44	1	33.3373	44.0527	286
ORF45	32.979	28.3688	32.7801	28.7464		ORF45	16.845	12.0298	18.8221	13.0774		ORF45	-1.97709	-6.79226	0	-5.74465		ORF45	3.93697	110.834	1	53.6182		ORF45	1	53.6182	3.93697	110.834
ORF 46	32.5775	29.6698	31.6023	30.6225		ORF 46	16.4435	13.3308	17.6443	14.9535		ORF 46	-1.20079	-4.31342	0	-2.69079		ORF 46	2.29866	19.8824	1	6.45668		ORF 46	1	6.45668	2.29866	19.8824
ORF 47	32.0315	28.8966	33.9918	29.7421		ORF 47	15.8975	12.5576	20.0338	14.0731		ORF 47	-4.13634	-7.4762	0	-5.96066		ORF 47	17.5858	178.057	1	62.2783		ORF 47	1	62.2783	17.5858	178.057
ORF48	32.1612	29.8105	33.7385	30.4899		ORF48	16.0272	13.4715	19.7805	14.8209		ORF48	-3.75337	-6.30899	0	-4.95966		ORF48	13.4858	79.2856	1	31.1177		ORF48	1	31.1177	13.4858	79.2856
ORF49	32.1502	30.0117	33.2615	30.9378		ORF49	16.0162	13.6727	19.3035	15.2688		ORF49	-3.2873	-5.63082	0	-4.03479		ORF49	9.76284	49.5503	1	16.3905		ORF49	1	16.3905	9.76284	49.5503
ORF 50 k-kta	32.3704	28.2215	33.8284	28.2296		ORF 50 k-kta	16.2364	11.8825	19.8704	12.5606		ORF 50 k-kta	-3.63392	-7.98783	0	-7.30973		ORF 50 k-kta	12.4142	253.849	1	158.652		ORF 50 k-kta	1	158.652	12.4142	253.849
ORF52	32.1328	30.4277	32.2366	29.1646		ORF52	15.9988	14.0887	18.2786	13.4956		ORF52	-2.27975	-4.18981	0	-4.783		ORF52	4.85595	18.2499	1	27.5312		ORF52	1	27.5312	4.85595	18.2499
ORF53	32.1652	30.8969	34.281	31.9727		ORF53	16.0312	14.5579	20.323	16.3037		ORF53	-4.29174	-5.7651	0	-4.01922		ORF53	19.5859	54.3835	1	16.2146		ORF53	1	16.2146	19.5859	54.3835
ORF54	31.9957	29.4073	32.5251	30.9028		ORF54	15.8617	13.0683	18.5671	15.2338		ORF54	-2.70535	-5.49871	0	-3.33326		ORF54	6.52218	45.2144	1	10.0788		ORF54	1	10.0788	6.52218	45.2144
ORF55	32.0456	30.7368	34.9634	33.2378		ORF55	15.9116	14.3978	21.0054	17.5688		ORF55	-5.0938	-6.60753	0	-3.43659		ORF55	34.1496	97.5138	1	10.8272		ORF55	1	10.8272	34.1496	97.5138
ORF56	29.3291	30.7723	35.2477	33.2539		ORF56	13.1951	14.4333	21.2897	17.5849		ORF56	-8.09467	-6.85644	0	-3.70487		ORF56	273.362	115.877	1	13.04		ORF56	1	13.04	273.362	115.877
ORF57	27.6762	26.2605	32.3665	29.6096		ORF57	11.5422	9.92147	18.4085	13.9406		ORF57	-6.8663	-8.48698	0	-4.46782		ORF57	116.671	358.787	1	22.1283		ORF57	1	22.1283	116.671	358.787
K 9	31.9609	30.2894	32.9498	31.076		K 9	15.8269	13.9504	18.9918	15.407		K 9	-3.16494	-5.04137	0	-3.58485		K 9	8.96894	32.931	1	11.9991		K 9	1	11.9991	8.96894	32.931
K 10	32.0564	30.3976	33.8473	32.0142		K 10	15.9224	14.0586	19.8893	16.3452		K 10	-3.96685	-5.8307	0	-3.54413		K 10	15.6366	56.9134	1	11.6651		K 10	1	11.6651	15.6366	56.9134
VIRF3	30.1702	29.1292	31.3567	30.5379		VIRF3	14.0362	12.7902	17.3987	14.8689		VIRF3	-3.36253	-4.60858	0	-2.52981		VIRF3	10.2854	24.396	1	5.77494		VIRF3	1	5.77494	10.2854	24.396
K 11	32.5275	31.8397	34.1828	29.4757		K 11	16.3935	15.5007	20.2248	13.8067		K 11	-3.8313	-4.72405	0	-6.41808		K 11	14.2343	26.429	1	85.5135		K 11	1	85.5135	14.2343	26.429
ORF 58	32.3938	30.9324	32.8577	31.7359		ORF 58	16.2598	14.5934	18.8997	16.0669		ORF 58	-2.63986	-4.30629	0	-2.83281		ORF 58	6.23271	19.7844	1	7.12458		ORF 58	1	7.12458	6.23271	19.7844
ORF59	32.6839	30.9233	32.0557	32.157		ORF59	16.5499	14.5843	18.0977	16.488		ORF59	-1.54776	-3.51336	0	-1.60965		ORF59	2.92363	11.419	1	3.05178		ORF59 sum	1	3.05178	2.92363	11.419
ORF60	32.9128	31.4019	31.3474	32.5337		ORF60	16.7788	15.0629	17.3894	16.8647		ORF60	-0.610593	-2.32653	0	-0.524728		ORF60	1.52689	5.01597	1	1.43866		ORF60	1	1.43866	1.52689	5.01597
ORF61	33.1902	31.0532	32.8736	33.2311		ORF61	17.0562	14.7142	18.9156	17.5621		ORF61	-1.85941	-4.20147	0	-1.35357		ORF61	3.62859	18.3978	1	2.55543		ORF61	1	2.55543	3.62859	18.3978
ORF 62	31.3201	30.1137	31.7229	32.2304		ORF 62	15.1861	13.7747	17.7649	16.5614		ORF 62	-2.57877	-3.99017	0	-1.20347		ORF 62	5.97431	15.8914	1	2.30293		ORF 62	1	2.30293	5.97431	15.8914
ORF63	32.972	32.2983	32.329	31.9027		ORF63	16.838	15.9593	18.371	16.2337		ORF63	-1.53298	-2.41166	0	-2.13728		ORF63	2.89384	5.32087	1	4.39932		ORF63	1	4.39932	2.89384	5.32087
ORF64	31.9662	30.9163	34.463	33.7247		ORF64	15.8322	14.5773	20.505	18.0557		ORF64	-4.67282	-5.92775	0	-2.44935		ORF64	25.507	60.8739	1	5.4617		ORF64	1	5.4617	25.507	60.8739
ORF65	33.4571	30.9394	32.3395	32.9864		ORF65	17.3231	14.6004	18.3815	17.3174		ORF65	-1.05845	-3.78108	0	-1.06414		ORF65	2.0827	13.7474	1	2.09093		ORF65	1	2.09093	2.0827	13.7474
ORF66	33.3394	31.2623	32.9863	32.0577		ORF66	17.2054	14.9233	19.0283	16.3887		ORF66	-1.8229	-4.105	0	-2.63961		ORF66	3.53791	17.2079	1	6.23162		ORF66	1	6.23162	3.53791	17.2079
ORF67	33.6274	30.4466	31.0722	32.2377		ORF67	17.4934	14.1076	17.1142	16.5687		ORF67	0.379208	-3.00661	0	-0.545547		ORF67	0.768859	8.03672	1	1.45957		ORF67	1	1.45957	0.768859	8.03672
ORF68	32.0422	30.8927	32.4666	32.3982		ORF68	15.9082	14.5537	18.5086	16.7292		ORF68	-2.60044	-3.95493	0	-1.77948		ORF68	6.06473	15.5079	1	3.43303		ORF68	1	3.43303	6.06473	15.5079
ORF69	31.8872	30.7535	31.9938	31.9399		ORF69	15.7532	14.4145	18.0358	16.2709		ORF69	-2.28252	-3.6213	0	-1.7649		ORF69	4.86528	12.3061	1	3.39849		ORF69	1	3.39849	4.86528	12.3061
T0.7 #1	31.04	30.2138	31.1569	30.4688		T0.7 #1	14.906	13.8748	17.1989	14.7998		T0.7 #1	-2.29294	-3.32409	0	-2.39907		T0.7 #1	4.90054	10.015	1	5.27464		T0.7 #1	1	5.27464	4.90054	10.015
K 12	30.9771	30.2164	29.2002	30.2446		K 12	14.8431	13.8774	15.2422	14.5756		K 12	-0.399118	-1.36481	0	-0.666627		K 12	1.3187	2.57543	1	1.58736		K 12	1	1.58736	1.3187	2.57543
ORF71	32.6835	35.1665	35.0285	33.9636		ORF71	16.5495	18.8275	21.0705	18.2946		ORF71	-4.52097	-2.24292	0	-2.77583		ORF71	22.9588	4.73355	1	6.84872		ORF71	1	6.84872	22.9588	4.73355
ORF72	31.6469	30.0715	30.3272	30.9853		ORF72	15.5129	13.7325	16.3692	15.3163		ORF72	-0.856319	-2.63675	0	-1.05297		ORF72	1.81041	6.21929	1	2.07479		ORF72	1	2.07479	1.81041	6.21929
ORF 73	30.4171	29.6742	28.909	29.8995		ORF 73	14.2831	13.3352	14.951	14.2305		ORF 73	-0.667899	-1.61585	0	-0.720521		ORF 73	1.58876	3.06493	1	1.64778		ORF 73	1	1.64778	1.58876	3.06493
k 14	33.3446	30.9738	32.7957	33.7303		k 14	17.2106	14.6348	18.8377	18.0613		k 14	-1.62708	-4.20288	0	-0.776376		k 14	3.08888	18.4159	1	1.71282		k 14	1	1.71282	3.08888	18.4159
ORF74	31.8541	30.3853	30.4952	31.4734		ORF74	15.7201	14.0463	16.5372	15.8044		ORF74	-0.817111	-2.4909	0	-0.732883		ORF74	1.76187	5.62127	1	1.66196		ORF74	1	1.66196	1.76187	5.62127
ORF75	31.8733	30.3844	30.6561	31.8542		ORF75	15.7393	14.0454	16.6981	16.1852		ORF75	-0.958797	-2.65268	0	-0.51287		ORF75	1.94369	6.28833	1	1.42689		ORF75	1	1.42689	1.94369	6.28833
K 15	33.0347	31.1201	33.214	34.5292		K 15 pair	16.9007	14.7811	19.256	18.8602		K 15	-2.35525	-4.47484	0	-0.395742		K 15	5.11684	22.2362	1	1.31562		K 15 pair	1	1.31562	5.11684	22.2362
EGFP	30.4102	26.98	31.9924	32.5779		EGFP	14.2762	10.641	18.0344	16.9089		EGFP	-3.75815	-7.39343	0	-1.12546		EGFP	13.5306	168.13	1	2.18171		e 6 FP	1	2.18171	13.5306	168.13
IL- 6	35.2815	10.9649	34.3906	33.8676		IL- 6	19.1475	-5.37413	20.4326	18.1986		IL- 6	-1.28512	-25.8067	0	-2.23401		IL- 6	2.43702	5.86937e+07	1	4.7044		IL- 6	1	4.7044	2.43702	5.86937e+07
IL- 10	21.9392	22.2709	20.2514	22.1751		IL- 10	5.80525	5.93189	6.29338	6.50608		IL- 10	-0.488132	-0.361484	0	0.212704		IL- 10	1.40263	1.28475	1	0.862918		IL- 10	1	0.862918	1.40263	1.28475
pol2	30.3815	30.8823	28.2269	29.8042		pol2	14.2475	14.5433	14.2689	14.1352		pol2	-0.0214514	0.274367	0	-0.133775		pol2	1.01498	0.826813	1	1.09716		pol2	1	1.09716	1.01498	0.826813
_GADDH	24.5081	24.8655	22.8739	23.9986		_GADDH	8.37406	8.52645	8.91591	8.32957		_GADDH	-0.541849	-0.389451	0	-0.586334		_GADDH	1.45584	1.3099	1	1.50143		_GADDH	1	1.50143	1.45584	1.3099
18S ribosome	16.134	16.3388	13.9579	15.6693		18S ribosome	-1.44806e-05	-0.000180496	-0.000119026	0.000327736		18S ribosome	0.000104546	-6.147e-05	0	0.000446762		18S ribosome	0.999928	1.00004	1	0.99969		18S ribosome	1	1	1	1
T0.7 #2	31.0499	30.4923	30.409	31.0696		T0.7 #2	14.9159	14.1533	16.451	15.4006		T0.7 #2	-1.53505	-2.29763	0	-1.05037		T0.7 #2	2.89799	4.91648	1	2.07105		T0.7 #2	1	2.07105	2.89799	4.91648
T1.5 #2	30.6832	27.4198	29.4153	27.3638		T1.5 #2	14.5492	11.0808	15.4573	11.6948		T1.5 #2	-0.908113	-4.3765	0	-3.76245		T1.5 #2	1.87659	20.771	1	13.5709		T1.5 #2	1	13.5709	1.87659	20.771
_actin	24.3834	24.8869	22.7108	23.758		_actin	8.24936	8.54792	8.75278	8.08899		_actin	-0.503427	-0.204868	0	-0.663791		_actin	1.41758	1.15258	1	1.58424		_actin	1	1.58424	1.41758	1.15258

## Sheet: Fig. 3c
	BCBL-1	VGN50	Mut-P	Mock		BC-1	VGN50	Mut-P	Mock
	PANRNA	0.0007357	0.000123801	0.000283557		PANRNA	6.40637e-05	1.41945e-05	5.46924e-06
		0.0007673	0.0001335	0.000287314			6.49684e-05	1.50275e-05	5.85049e-06
		0.0007353	0.000132507	0.000287514			6.49284e-05	1.20375e-05	6.80049e-06

## Sheet: Fig. 3f
OD		Absorute minus avarage of control (0)
		0.08	0.4	2	10	50					0.08	0.4	2	10	50
SMARCC1	Wt	-0.00625	-0.00625	-0.00025	0.05775	0.53375		SMARCC1	Mean	Wt	-0.00475	-0.00625	0.00025	0.05725	0.48925
	Wt	-0.00325	-0.00625	0.00075	0.05675	0.44475				Mut	-0.00125	-0.00275	-0.00325	-0.00025	0.03575
	Mut	-0.00625	-0.00225	-0.00425	-0.00125	0.02975			SD	Wt	0.00212132	0	0.000707107	0.000707107	0.0629325
	Mut	0.00375	-0.00325	-0.00225	0.00075	0.04175				Mut	0.00707107	0.000707107	0.00141421	0.00141421	0.00848528
SMARCC2	Wt	-0.00375	0.01625	0.00425	0.09225	0.53525		SMARCC2	Mean	Wt	-0.00275	0.00975	0.00825	0.09425	0.57075
	Wt	-0.00175	0.00325	0.01225	0.09625	0.60625				Mut	0.00275	-0.00225	0.00275	-0.00025	0.01925
	Mut	0.00825	-0.00375	-0.00575	-0.00275	0.01425			SD	Wt	0.00141421	0.00919239	0.00565685	0.00282843	0.0502046
	Mut	-0.00275	-0.00075	0.01125	0.00225	0.02425				Mut	0.00777817	0.00212132	0.0120208	0.00353553	0.00707107
SMARCB1	Wt	-0.011	0	0.07	0.563	1.477		SMARCB1	Mean	Wt	-0.0095	-0.0005	0.0595	0.563	1.4555
	Wt	-0.008	-0.001	0.049	0.563	1.434				Mut	-0.0115	0.0005	-0.003	0.0215	0.1755
	Mut	-0.013	0.001	-0.005	0.016	0.161			SD	Wt	0.00212132	0.000707107	0.0148492	0	0.0304056
	Mut	-0.01	0	-0.001	0.027	0.19				Mut	0.00212132	0.000707107	0.00282843	0.00777817	0.0205061
SMARCA4	Wt	0.00625	0.01425	0.05425	0.49325	1.52125		SMARCA4	Mean	Wt	0.00075	0.00875	0.04725	0.46175	1.51375
	Wt	-0.00475	0.00325	0.04025	0.43025	1.50625				Mut	0.01025	0.01275	0.01675	0.03475	0.26825
	Mut	0.00425	0.01025	0.01625	0.03025	0.27125			SD	Wt	0.00777817	0.00777817	0.00989949	0.0445477	0.0106066
	Mut	0.01625	0.01525	0.01725	0.03925	0.26525				Mut	0.00848528	0.00353553	0.000707107	0.00636396	0.00424264
SMARCE1	Wt	0.00025	0.00325	0.02225	0.16325	0.70925		SMARCE1	Mean	Wt	0.00025	0.00475	0.02125	0.14925	0.65175
	Wt	0.00025	0.00625	0.02025	0.13525	0.59425				Mut	0.00025	0.00625	0.00225	0.00675	0.04125
	Mut	0.00025	0.00325	0.00225	0.00725	0.04125			SD	Wt	0	0.00212132	0.00141421	0.019799	0.0813173
	Mut	0.00025	0.00925	0.00225	0.00625	0.04125				Mut	0	0.00424264	0	0.000707107	0

## Sheet: Fig. 4c
		BCBL-1			BC-1
	2^-(DCT)	Control	Mut-P	VGN50	Control	Mut-P	VGN50
	C-myc	9.31651e-05	9.03781e-05	3.28183e-05	3.84202e-05	9.40252e-05	7.31398e-05
		8.76266e-05	8.98815e-05	3.16584e-05	3.9073e-05	9.33657e-05	7.57317e-05

## Sheet: Fig. 5b
	Peptide	Region	PolII	BRD4	SMARCA4
	Wt	Myc Control	0.729849	0.25789	0.151
	Wt	Myc Control	0.658958	0.262477	0.147848
	Wt	Myc Control	0.659325	0.241987	0.181466
	Mt	Myc Control	2.06725	2.06725	1.29936
	Mt	Myc Control	1.87518	1.87518	1.17138
	Mt	Myc Control	1.713	1.713	1.15086
	Wt	P1	4.55793	0.774933	0.282154
	Wt	P1	4.68486	0.677117	0.308845
	Wt	P1	4.82333	0.762004	0.326873
	Mt	P1	18.065	7.99782	2.48436
	Mt	P1	18.3073	8.20388	2.51423
	Mt	P1	17.8597	7.98791	2.35742
	Wt	E1	0.697953	0.270134	0.175568
	Wt	E1	0.80107	0.275516	0.162025
	Wt	E1	0.745874	0.300725	0.166631
	Mt	E1	2.88973	3.57003	1.43525
	Mt	E1	2.17566	3.47159	1.10874
	Mt	E1	2.40957	3.29607	1.31669
	Wt	E2	1.70925	0.66348	0.25637
	Wt	E2	2.12627	0.546499	0.260585
	Wt	E2	2.21173	0.662584	0.238981
	Mt	E2	9.6772	6.91874	2.57238
	Mt	E2	10.0946	6.75316	2.47349
	Mt	E2	9.27419	7.28097	2.04723
	Wt	E3	2.35941	0.550131	0.235936
	Wt	E3	2.28537	0.547844	0.274313
	Wt	E3	2.20531	0.52241	0.247084
	Mt	E3	10.6133	7.2804	2.01284
	Mt	E3	9.91104	6.68351	2.39482
	Mt	E3	10.5666	7.58402	1.4178

## Sheet: Fig. 5c
	Peptide	Region	H3K27Ac
	Wt	Cont.	0.217665
	Wt	Cont.	0.734636
	Wt	Cont.	0.13906
	Wt	P1	2.02187
	Wt	P1	1.6983
	Wt	P1	1.77235
	Wt	E3	0.606464
	Wt	E3	1.01213
	Wt	E3	0.78764
	Wt	E4	8.15079
	Wt	E4	8.67136
	Wt	E4	8.55041
	Wt	E5	3.51639
	Wt	E5	3.18459
	Wt	E5	3.38156
	Mt	Cont.	1.23401
	Mt	Cont.	1.76785
	Mt	Cont.	1.48558
	Mt	P1	6.68476
	Mt	P1	5.56966
	Mt	P1	7.09398
	Mt	E3	2.70642
	Mt	E3	2.7273
	Mt	E3	2.00636
	Mt	E4	25.3828
	Mt	E4	24.888
	Mt	E4	21.0897
	Mt	E5	8.58136
	Mt	E5	8.86305
	Mt	E5	8.91273

## Sheet: Fig.6a-c
Fig.6a
	Body weight change (g)
	day	PBS	PBS	PBS	PBS	PBS	PBS	PBS	PBS	PBS	VGN50	VGN50	VGN50	VGN50	VGN50	VGN50	VGN50	VGN50	VGN50	Mutant peptide	Mutant peptide	Mutant peptide	Mutant peptide	Mutant peptide	Mutant peptide	Mutant peptide	Mutant peptide	Mutant peptide
	-2	0	0	0	0	0	0	0	0	0	0	0	0	0	0	0	0	0	0	0	0	0	0	0	0	0	0	0
	0	0.1	0.3	0.6	1.1	0.9	0.3	0	1.1	1	0.7	1	0.2	0.3	-0.1	0.1	0.2	0.7	0	0.4	0.6	0.8	0.7	0.4		0.3	0.3	1.2
	1	0.4	0.7	0.8	-2.1	0.7	0.1	0.7	1.3	1.1	-0.1	0.5	0	-1.2	-0.7	0.2	-0.1	0.2	-0.7	0.6	0.9	1.2	1	0.9			0.3	1.2
	2	0.2	1.1	1.2	0.6	1	0.3	0.9	1.3	1.5	0.9	-0.3	0	-0.3	-0.6	0.1	0.3	0	-0.6	1.4	1	0.9	1.3	0.7			0.5	1.6
	3	0.4	1	1.3	1.7	0.3	0.4	1	1.5	1.5	0	0	0.9	0.9	-1	0	0.2	-0.5	-1	1.4	1.1	1.6	0.8	0.9				0.9
	4	0.5	1.2	1.8	1.5	0.3	0	0.8	1.7	1.9	-0.2	0	0.1	1	-0.4	-0.1	0.7	-0.3	-0.8	1.6	1.4	2.3	0.9	0.8				0.3
	5	1	1.1	1.8	1.8	0.2	0.3	0.3	1.6	1.7	0.1	0	0.2	0.5	-0.7	-0.7	0.1	0	-0.4	2.3	1.5	1.8	0.8	1				0.5
	6	1.8	1.3	1.8	1.6	0.4	0	0	1.9	1.8	0	0.2	0.1	0.2	-0.7	-0.7	0.7	-0.3	-0.8	2	1.8	2.1	1.3	0.8				0
	7	1.8	1.4	2	1.5	0.5	0.7	-0.2	2.2	1.9	0.8	0.8	0.8	0.4	-0.5	-0.5	-0.1	-0.2	-0.1	3	2	2.5	1.6	0.5				0.4
	8	2.4	1.6	2.2	3	0.4	0.2	0	2.5	2.4	0	0.7	0.6	0.2	-0.5	-0.5	0.5	-0.3	-0.9	2.6	2.8	3	0.3	0.9				0.9
	9	2.5	1	3	1.7	0.4	0.1	-0.2	2.6	2.2	0	0.8	0.5	-0.4	-0.3	-0.4	0.9	-1.8	-0.3	2.7	2.5	3.1	1.9	0.4				1.3
	10	2.9	0.8	3.1	2.5	0.3	0.5	0.3	3.1	2.3	0.2	0.9	0.4	0.8	-0.4	-0.1	0.5	-1.9	0.1	3.1	2.4	2.9	0.8	1.5				0.8
Fig.6b	Cell counts (10^6/ml)					Acites vol (ml)
	PBS	Mutant	VGN50			PBS	Mutant	VGN50
	180	170	9			2.5	1.5	0.5
	240	160	25			3.2	2	0.1
	160	200	32			2	2.1	0.8
	180		46			1.8		0.6
Fig.6c		FSC-A (gMFI)						SSC-A (gMFI)
		Untreated	Mutant	VGN50				Untreated	Mutant	VGN50
		130485	125317	97777				108736	108190	84817
		128721	127403	97604				110248	114206	89159
		126758	123553	104225				108540	100982	85249

[truncated: 5 more sheets: Fig.6d-e, SFig2b, SFig4a, SFig5, Sheet1]
